# Supplementary material for: Cross-sectional study of the association of social relationship resources with Staphylococcus aureus colonization in naturally occurring social groups along the US/Mexico border
Source: PLoS One. 2023 Apr 13;18(4):e0284400. doi: 10.1371/journal.pone.0284400 (PMC10101449; doi:10.1371/journal.pone.0284400)
Supplement: S1 File — (XLS) [file pone.0284400.s001.xls]

## Sheet: Sheet1
group_number	age	male	hispanic	race	educcat	marital	married	working	language	survey_language	socties8to6	netw_divers_6cats	networksize5cat	lonely3lev	srh4level	staph	homeown	child_see	netw_parents_see	netw_inlaws_see	othrel_see	closefr_see	relig_see	class_see	work_num	work_see	neighbor_see	volun_see	group_see	sni_spouse	sni_parent	sni_child	sni_inlaws	sni_relativesclose	sni_friendsclose	sni_churchmember	sni_school	sni_neighbor	sni_worksni	sni_volunteer	sni_groupsni
2030	22	0 female	0 absent/no	3 Asian	2 some college/AA degree	3 married spouse present	1 married or cohabit	1 working	2 only English	1 English	1 4 ties	3 7	3 26-33	1 sometimes	2 very good	1 positive	0 rent/other/dk		2	0	1	1		7	7	7	2			1	0	1	0	1	1	0	1	1	1	0	0
2004	20	1 male	1 present/yes	0 White	2 some college/AA degree	5 never married	0 unmarr/wid/div/sep	1 working	2 only English	1 English	2 5 ties	3 7	4 34-65	0 never	2 very good	1 positive	1 own	0	2	0	2	2	0	7	7	7	0	4	4	0	0	1	0	1	1	0	1	0	1	1	1
2044	21	0 female	1 present/yes	0 White	2 some college/AA degree	5 never married	0 unmarr/wid/div/sep	1 working	0 both equal	1 English	3 6 ties	4 8	4 34-65	1 sometimes	2 very good	1 positive	0 rent/other/dk	0	1	0	5	5		7	7	7	4	7	7	0	0	1	0	1	1	0	1	1	1	1	1
2044	21	0 female	1 present/yes	0 White	2 some college/AA degree	5 never married	0 unmarr/wid/div/sep	1 working	-1 more Spanish	1 English	2 5 ties	0 0-4	1 16-21	1 sometimes	0 fair/poor	0 negative	1 own		2	0		2		7	5	5	0			0	0	1	0	0	1	0	1	0	1	0	0
2030	31	0 female	1 present/yes	0 White	3 BA or higher	3 married spouse present	1 married or cohabit	1 working	2 only English	1 English	3 6 ties	4 8	4 34-65	0 never	3 excellent	1 positive	1 own		2	0	1	5	0		7	7	2	7	7	1	0	1	0	1	1	0	0	1	1	1	1
2004	25	1 male	0 absent/no	0 White	2 some college/AA degree	3 married spouse present	1 married or cohabit	1 working	2 only English	1 English	3 6 ties	1 5	2 22-25	1 sometimes	1 good	1 positive	0 rent/other/dk		1	0	0	3		7	7	3	0		0	1	0	1	0	0	1	0	1	0	1	0	0
3074	30	0 female	0 absent/no	0 White	3 BA or higher	3 married spouse present	1 married or cohabit	1 working	2 only English	1 English	4 7 ties	5 9-12	3 26-33	1 sometimes	2 very good	1 positive	0 rent/other/dk	1	1	1	2	5	3	4	7	7	1			1	1	1	1	1	1	1	1	1	1	0	0
4049	21	1 male	1 present/yes	7 no prefer race	2 some college/AA degree	5 never married	0 unmarr/wid/div/sep	0 not working	0 both equal	1 English	1 4 ties	0 0-4	1 16-21	1 sometimes	1 good	1 positive		0	2	0	7	4	0	7	0	0	0	0	0	0	0	1	0	1	1	0	1	0	0	0	0
3074	32	1 male	0 absent/no	0 White	2 some college/AA degree	3 married spouse present	1 married or cohabit	1 working	2 only English	1 English	3 6 ties	3 7	1 16-21	0 never	2 very good	1 positive		1	2	0	0	2	4		7	2	1			1	1	1	0	0	1	1	0	1	1	0	0
4049	25	1 male	1 present/yes		2 some college/AA degree	3 married spouse present	1 married or cohabit	1 working	1 more English	1 English	2 5 ties	1 5	1 16-21	1 sometimes	1 good	1 positive	0 rent/other/dk		1	0	2	1			7	7	0	0		1	0	1	0	1	1	0	0	0	1	0	0
4064	30	1 male	0 absent/no	0 White	3 BA or higher	5 never married	0 unmarr/wid/div/sep	1 working	0 both equal	1 English	2 5 ties	0 0-4	1 16-21	1 sometimes	1 good	0 negative	1 own	0	2	0	4	0	0	0	7	7	0	0	0	0	0	1	0	1	0	0	0	0	1	0	0
4033	26	0 female	0 absent/no	0 White	2 some college/AA degree	5 never married	0 unmarr/wid/div/sep	1 working	2 only English	1 English	2 5 ties	3 7	3 26-33	1 sometimes	1 good	1 positive	1 own	0	2	0	1	1		7	3	3	0	7	4	0	0	1	0	1	1	0	1	0	1	1	1
2033	53	1 male	1 present/yes		1 HS dipl or GED	3 married spouse present	1 married or cohabit	0 not working	-2 only Spanish	0 Spanish	2 5 ties	0 0-4	0 0-15	1 sometimes	0 fair/poor	1 positive	1 own		0	0	2				0	0	0		0	1	0	0	0	1	0	0	0	0	0	0	0
2028	40	1 male	0 absent/no	1 Black and or African American	3 BA or higher	3 married spouse present	1 married or cohabit	1 working	2 only English	1 English	4 7 ties	3 7	1 16-21	0 never	1 good	0 negative	1 own	1	1	0	0	2		0	7	7	1	1		1	1	1	0	0	1	0	0	1	1	1	0
2028	42	0 female	0 absent/no	1 Black and or African American	3 BA or higher	3 married spouse present	1 married or cohabit	1 working	2 only English	1 English	2 5 ties	3 7	3 26-33	1 sometimes	2 very good	0 negative	1 own	1	1	0	3	3		0	7	7	3		0	1	1	1	0	1	1	0	0	1	1	0	0
3045	41	0 female	1 present/yes	0 White	1 HS dipl or GED	3 married spouse present	1 married or cohabit	0 not working	0 both equal	1 English	4 7 ties	2 6	0 0-15	0 never	0 fair/poor	1 positive	1 own	3	2	1	2	2	0	0	0	0	0	0	0	1	1	1	1	1	1	0	0	0	0	0	0
2035	20	1 male	1 present/yes	6 multi race	2 some college/AA degree	5 never married	0 unmarr/wid/div/sep	1 working	1 more English	1 English	3 6 ties	4 8	3 26-33	2 often/always	2 very good	0 negative	0 rent/other/dk		2	0		3	2	4	7	1	2	3	3	0	0	1	0	0	1	1	1	1	1	1	1
2009	18	1 male	0 absent/no		1 HS dipl or GED	5 never married	0 unmarr/wid/div/sep	1 working	2 only English	1 English	3 6 ties	2 6	3 26-33	0 never	2 very good	1 positive	1 own	7	1	0	2	2	0	7	7	7	0	0	0	0	1	1	0	1	1	0	1	0	1	0	0
2070	32	0 female	1 present/yes		3 BA or higher	3 married spouse present	1 married or cohabit	0 not working	-2 only Spanish	0 Spanish	2 5 ties	2 6	0 0-15	1 sometimes	2 very good	0 negative	1 own	1	2	0	3	2	0	5	0	0	0	0	0	1	1	1	0	1	1	0	1	0	0	0	0
2029	38	1 male	0 absent/no	0 White	3 BA or higher	3 married spouse present	1 married or cohabit	1 working	2 only English	1 English	3 6 ties	0 0-4	1 16-21	0 never	2 very good	1 positive	1 own	0	2	0	0	2			7	7	0			1	0	1	0	0	1	0	0	0	1	0	0
3034	28	1 male	0 absent/no	0 White	2 some college/AA degree	3 married spouse present	1 married or cohabit	1 working	0 both equal	1 English	4 7 ties	2 6	2 22-25	0 never	2 very good	1 positive	1 own	0	0	2	3	2	0	4	7	6	0	0	0	1	0	0	1	1	1	0	1	0	1	0	0
2029	36	0 female	1 present/yes	7 no prefer race	3 BA or higher	3 married spouse present	1 married or cohabit	1 working	2 only English	1 English	3 6 ties	1 5	2 22-25	1 sometimes	2 very good	1 positive	0 rent/other/dk	0	2	0	1	4			7	7	0	0		1	0	1	0	1	1	0	0	0	1	0	0
2058	35	1 male	1 present/yes	0 White	3 BA or higher	1 divorced	0 unmarr/wid/div/sep	1 working	1 more English	1 English	3 6 ties	4 8	3 26-33	0 never	3 excellent	1 positive	0 rent/other/dk	3	2	1				2	7	7	2	1	4	0	1	1	1	0	0	0	1	1	1	1	1
4014	29	0 female	0 absent/no	0 White	0 0-11 yrs	3 married spouse present	1 married or cohabit	1 working	0 both equal	1 English	1 4 ties	3 7	1 16-21	1 sometimes	2 very good	1 positive	1 own	0	2	2	2	2	0	0	7	2	1	0	0	1	0	1	1	1	1	0	0	1	1	0	0
3034	28	1 male	1 present/yes	0 White	3 BA or higher	3 married spouse present	1 married or cohabit	1 working	2 only English	1 English	2 5 ties	2 6	3 26-33	0 never	2 very good	1 positive	1 own		1	0	2	0			7	7	1		7	1	0	1	0	1	0	0	0	1	1	0	1
4014	34	0 female	1 present/yes	0 White	3 BA or higher	3 married spouse present	1 married or cohabit	1 working	0 both equal	1 English	3 6 ties	4 8	3 26-33	0 never	2 very good	1 positive	1 own	2	2	2	2	7	0	0	7	7	0	0	3	1	1	1	1	1	1	0	0	0	1	0	1
5067	18	1 male	1 present/yes	5 other race	1 HS dipl or GED	5 never married	0 unmarr/wid/div/sep	0 not working	1 more English	1 English	4 7 ties	3 7	3 26-33	1 sometimes	3 excellent	0 negative	1 own	7	2	0	5	5	4	7			3			0	1	1	0	1	1	1	1	1	0	0	0
4067	25	0 female	0 absent/no	0 White	3 BA or higher	1 divorced	0 unmarr/wid/div/sep	1 working	2 only English	1 English	2 5 ties	3 7	4 34-65	1 sometimes	2 very good	1 positive	0 rent/other/dk		2	0	1	6		7	7	7	1		7	0	0	1	0	1	1	0	1	1	1	0	1
2033	18	1 male	1 present/yes	0 White	1 HS dipl or GED	5 never married	0 unmarr/wid/div/sep	0 not working	-1 more Spanish	1 English	3 6 ties	0 0-4	0 0-15	1 sometimes	2 very good	1 positive	1 own		2	0	4	2		7			0			0	0	1	0	1	1	0	1	0	0	0	0
5064	61	0 female	0 absent/no	0 White	2 some college/AA degree	1 divorced	0 unmarr/wid/div/sep	1 working	2 only English	1 English	2 5 ties	0 0-4	2 22-25	0 never	2 very good	1 positive	1 own	0	0	0	4	4			7	7	2			0	0	0	0	1	1	0	0	1	1	0	0
4049	21	0 female	1 present/yes	6 multi race	2 some college/AA degree	5 never married	0 unmarr/wid/div/sep	1 working	0 both equal	1 English	3 6 ties	1 5	0 0-15	1 sometimes	1 good	1 positive	0 rent/other/dk	0	1	0	1	3	0	2	3	1	0		0	0	0	1	0	1	1	0	1	0	1	0	0
4064	56	0 female	0 absent/no	0 White	3 BA or higher	3 married spouse present	1 married or cohabit	1 working	2 only English	1 English	4 7 ties	3 7	2 22-25	1 sometimes	1 good	1 positive	1 own	2	1	0	1	1	0	0	7	7	2	0	0	1	1	1	0	1	1	0	0	1	1	0	0
4014	45	0 female	1 present/yes	0 White	3 BA or higher	1 divorced	0 unmarr/wid/div/sep	1 working	0 both equal	1 English	3 6 ties	1 5	3 26-33	0 never	3 excellent	0 negative	1 own	3	2	0	7	2	0	0	7	7	0		0	0	1	1	0	1	1	0	0	0	1	0	0
4049	45	0 female	1 present/yes	5 other race	2 some college/AA degree	7 widowed	0 unmarr/wid/div/sep	1 working	0 both equal	1 English	3 6 ties	2 6	2 22-25	1 sometimes	1 good	1 positive	0 rent/other/dk	2	1	0	2	3	0	1	7	7	0	0	0	0	1	1	0	1	1	0	1	0	1	0	0
2070	39	0 female	1 present/yes	7 no prefer race	2 some college/AA degree	3 married spouse present	1 married or cohabit	0 not working	1 more English	1 English	4 7 ties	3 7	1 16-21	0 never	2 very good	1 positive	1 own	2	1	2	3	2					0		7	1	1	1	1	1	1	0	0	0	0	0	1
5067	23	1 male	1 present/yes	7 no prefer race	2 some college/AA degree	5 never married	0 unmarr/wid/div/sep	0 not working	1 more English	1 English	3 6 ties	1 5	0 0-15	1 sometimes	0 fair/poor	1 positive	1 own	0	2	0	2	1	2	4			0			0	0	1	0	1	1	1	1	0	0	0	0
5067	20	0 female	1 present/yes	7 no prefer race	2 some college/AA degree	5 never married	0 unmarr/wid/div/sep	1 working	1 more English	1 English	2 5 ties	1 5	0 0-15	1 sometimes	1 good	0 negative	1 own		1	0		1	0	1	7	4	1			0	0	1	0	0	1	0	1	1	1	0	0
5064	38	1 male	1 present/yes		0 0-11 yrs	3 married spouse present	1 married or cohabit	1 working	0 both equal	1 English	5 8 ties	2 6	3 26-33	1 sometimes	1 good	1 positive			2	0	1	3	7		7	7	0			1	0	1	0	1	1	1	0	0	1	0	0
4033	49	0 female	0 absent/no	0 White	3 BA or higher	3 married spouse present	1 married or cohabit	1 working	2 only English	1 English	3 6 ties	3 7	3 26-33	0 never	2 very good	0 negative	1 own	2	1	0	2	3	0	7	7	7	0	0	0	1	1	1	0	1	1	0	1	0	1	0	0
5064	45	0 female	1 present/yes		1 HS dipl or GED	3 married spouse present	1 married or cohabit	1 working	0 both equal	1 English	5 8 ties	2 6	4 34-65	0 never	0 fair/poor	1 positive	1 own	6	0	0	0	0	6	0	7	7	0	7	7	1	1	0	0	0	0	1	0	0	1	1	1
2009	18	1 male	0 absent/no	0 White	0 0-11 yrs	5 never married	0 unmarr/wid/div/sep	1 working	2 only English	1 English	2 5 ties	2 6	3 26-33	2 often/always	2 very good	1 positive	0 rent/other/dk		1	1	0	2		7	7	7	0		5	0	0	1	1	0	1	0	1	0	1	0	1
2035	34	0 female	1 present/yes	6 multi race	3 BA or higher	5 never married	0 unmarr/wid/div/sep	1 working	2 only English	1 English	3 6 ties	0 0-4	1 16-21	1 sometimes	2 very good	1 positive			0	0	1	7	0	0	7	2	0	0	0	0	0	0	0	1	1	0	0	0	1	0	0
5064	18	0 female	1 present/yes	7 no prefer race	2 some college/AA degree			0 not working	0 both equal	1 English	4 7 ties	1 5	2 22-25	1 sometimes	0 fair/poor	0 negative	1 own	0	2	0	0	4	4	7			0		6		0	1	0	0	1	1	1	0	0	0	1
4067	33	0 female	0 absent/no	0 White	3 BA or higher	3 married spouse present	1 married or cohabit	1 working	2 only English	1 English	4 7 ties	5 9-12	4 34-65	0 never	2 very good	1 positive		2	1	1	3	2	0	7	7	7	3	3	3	1	1	1	1	1	1	0	1	1	1	1	1
4033	27	0 female	0 absent/no	0 White	3 BA or higher	5 never married	0 unmarr/wid/div/sep	1 working	2 only English	1 English	2 5 ties	1 5	3 26-33	0 never	2 very good	0 negative	1 own	0	2	0	0	6	0		7	7	2		7	0	0	1	0	0	1	0	0	1	1	0	1
4064	32	0 female	0 absent/no	0 White	2 some college/AA degree	1 divorced	0 unmarr/wid/div/sep	1 working	2 only English	1 English	2 5 ties	0 0-4	0 0-15	1 sometimes	2 very good	1 positive	1 own		1	0		3		0	0	3	0	2	1	0	0	1	0	0	1	0	0	0	0	1	1
4033	55	0 female	0 absent/no	0 White	3 BA or higher	6 separated	0 unmarr/wid/div/sep	1 working	2 only English	1 English	2 5 ties	4 8	4 34-65	0 never	0 fair/poor	0 negative	1 own	2	1	1	4	4		7	7	7	2			0	1	1	1	1	1	0	1	1	1	0	0
4064	33	0 female	0 absent/no	0 White	3 BA or higher	1 divorced	0 unmarr/wid/div/sep	1 working	2 only English	1 English	4 7 ties	3 7	4 34-65	2 often/always	2 very good	1 positive	1 own	0	2	0	2	3	0	7	7	7	0	7	7	0	0	1	0	1	1	0	1	0	1	1	1
3045	41	1 male	1 present/yes	0 White	3 BA or higher	3 married spouse present	1 married or cohabit	1 working	0 both equal	1 English	1 4 ties	4 8	1 16-21	1 sometimes	1 good	1 positive	1 own	3	1	1	2	2	0	0	4	3	0	0	3	1	1	1	1	1	1	0	0	0	1	0	1
2049	22	0 female	0 absent/no	0 White	1 HS dipl or GED	5 never married	0 unmarr/wid/div/sep		2 only English	1 English	0 1-3 ties (no zeroes this time)	0 0-4	0 0-15	2 often/always	1 good	1 positive	1 own	1	2	0	2	0	0	0			1	0	0	0	1	1	0	1	0	0	0	1	0	0	0
2012	34	0 female	0 absent/no	0 White	2 some college/AA degree	5 never married	0 unmarr/wid/div/sep	1 working	1 more English	1 English	0 1-3 ties (no zeroes this time)	2 6	3 26-33	0 never	2 very good	1 positive	0 rent/other/dk	2	0	0	0	1	0	7	7	7	1	2	0	0	1	0	0	0	1	0	1	1	1	1	0
3028	22	0 female	0 absent/no	0 White	2 some college/AA degree	3 married spouse present	1 married or cohabit	0 not working	1 more English	1 English	3 6 ties	1 5	0 0-15	1 sometimes	2 very good	0 negative	0 rent/other/dk	1	1	0	0	1		0			1	0	0	1	1	1	0	0	1	0	0	1	0	0	0
3028	21	1 male		0 White	1 HS dipl or GED	3 married spouse present	1 married or cohabit	1 working	2 only English	1 English	2 5 ties	4 8	3 26-33	0 never	2 very good	1 positive	0 rent/other/dk	1	1	1	2	7			7	7	2			1	1	1	1	1	1	0	0	1	1	0	0
2012	40.5	0 female	0 absent/no	0 White	1 HS dipl or GED	1 divorced	0 unmarr/wid/div/sep	1 working	2 only English	1 English	0 1-3 ties (no zeroes this time)	0 0-4	1 16-21	2 often/always	0 fair/poor	0 negative	1 own	2	1	0	0	1			7	7	0			0	1	1	0	0	1	0	0	0	1	0	0
4072	21	0 female	0 absent/no	0 White	3 BA or higher	3 married spouse present	1 married or cohabit	1 working	2 only English	1 English	4 7 ties	5 9-12	4 34-65	1 sometimes	2 very good	1 positive	0 rent/other/dk		1	1	2	3		7	7	7	1		7	1	0	1	1	1	1	0	1	1	1	0	1
3032	21	1 male	1 present/yes	7 no prefer race	2 some college/AA degree	5 never married	0 unmarr/wid/div/sep	1 working	0 both equal	1 English	4 7 ties	2 6	4 34-65	0 never	1 good	0 negative	0 rent/other/dk	2	2	0	7	5		7	7	7	0		0	0	1	1	0	1	1	0	1	0	1	0	0
4072	25	0 female	0 absent/no	0 White	3 BA or higher	3 married spouse present	1 married or cohabit	1 working	2 only English	1 English	2 5 ties	4 8	3 26-33	1 sometimes	1 good	1 positive	0 rent/other/dk	0	1	0	1	4	2	7	5	2	0	0	5	1	0	1	0	1	1	1	1	0	1	0	1
3025	21	1 male	1 present/yes	0 White	3 BA or higher	5 never married	0 unmarr/wid/div/sep	1 working	0 both equal	1 English	3 6 ties	4 8	4 34-65	1 sometimes	2 very good	1 positive	1 own	0	2	0	1	7	1	7	7	7	0	4	7	0	0	1	0	1	1	1	1	0	1	1	1
2015	20	0 female	1 present/yes	7 no prefer race	2 some college/AA degree	5 never married	0 unmarr/wid/div/sep	1 working	-2 only Spanish	0 Spanish	3 6 ties	5 9-12	4 34-65	2 often/always	1 good	1 positive	0 rent/other/dk		2	0	3	5	2	7	7	7	2	2	7	0	0	1	0	1	1	1	1	1	1	1	1
4022	26	0 female	1 present/yes		2 some college/AA degree	3 married spouse present	1 married or cohabit	1 working	1 more English	1 English	4 7 ties	2 6	1 16-21	0 never	0 fair/poor	1 positive	0 rent/other/dk		0	0	1	2		7	1	1	0		7	1	0	0	0	1	1	0	1	0	1	0	1
2051	21	0 female	1 present/yes	7 no prefer race	3 BA or higher	5 never married	0 unmarr/wid/div/sep	0 not working	1 more English	1 English	0 1-3 ties (no zeroes this time)	1 5	0 0-15	2 often/always	1 good	0 negative	1 own	0	2	0	1	0	2	4	0	0	0	5	0	0	0	1	0	1	0	1	1	0	0	1	0
2003	22	1 male	1 present/yes	0 White	2 some college/AA degree	5 never married	0 unmarr/wid/div/sep	1 working	-1 more Spanish	1 English	1 4 ties	0 0-4	3 26-33	0 never	0 fair/poor	1 positive	0 rent/other/dk		1	0	0	4		7	7	7	0			0	0	1	0	0	1	0	1	0	1	0	0
3032	21	0 female	1 present/yes	7 no prefer race	2 some college/AA degree	5 never married	0 unmarr/wid/div/sep	1 working	-2 only Spanish	1 English	3 6 ties	3 7	4 34-65	0 never	1 good	1 positive	1 own	0	2	1	2	6	0	7	7	7	2	0	0	0	0	1	1	1	1	0	1	1	1	0	0
4022	33	0 female	0 absent/no	0 White	2 some college/AA degree	3 married spouse present	1 married or cohabit	1 working	2 only English	1 English	3 6 ties	4 8	1 16-21	1 sometimes	2 very good	0 negative	1 own	3	1	2	1	1	0	6	3	3	0		0	1	1	1	1	1	1	0	1	0	1	0	0
3025	22	1 male	1 present/yes	1 Black and or African American	3 BA or higher	5 never married	0 unmarr/wid/div/sep	1 working	-1 more Spanish	1 English	3 6 ties	3 7	4 34-65	2 often/always	1 good	1 positive	1 own		0	0	7	7	4	6	7	7	0	2	5	0	0	0	0	1	1	1	1	0	1	1	1
4072	21	0 female	0 absent/no	0 White	3 BA or higher	3 married spouse present	1 married or cohabit	1 working	2 only English	1 English	4 7 ties	3 7	3 26-33	2 often/always	1 good	0 negative	1 own		2	0	2	3		7	2	7	0		3	1	0	1	0	1	1	0	1	0	1	0	1
3032	21	1 male	1 present/yes	0 White	2 some college/AA degree	5 never married	0 unmarr/wid/div/sep	1 working	0 both equal	1 English	3 6 ties	2 6	4 34-65	1 sometimes	2 very good	1 positive	0 rent/other/dk	0	1	0	1	7	0	7	7	7	7	0	0	0	0	1	0	1	1	0	1	1	1	0	0
3025	21	1 male	1 present/yes	0 White	2 some college/AA degree	5 never married	0 unmarr/wid/div/sep	1 working	0 both equal	1 English	3 6 ties	5 9-12	4 34-65	1 sometimes	0 fair/poor	0 negative	0 rent/other/dk	0	1	1	7	7	0	7	7	7	1	7	7	0	0	1	1	1	1	0	1	1	1	1	1
4022	19	0 female	1 present/yes	0 White	2 some college/AA degree	5 never married	0 unmarr/wid/div/sep	1 working	1 more English	1 English	1 4 ties	1 5	3 26-33	1 sometimes	2 very good	1 positive	1 own		2	0		1		7	7	3	0		7	0	0	1	0	0	1	0	1	0	1	0	1
2051	22	0 female	1 present/yes	0 White	2 some college/AA degree	5 never married	0 unmarr/wid/div/sep	1 working	0 both equal	1 English	2 5 ties	2 6	1 16-21	1 sometimes	3 excellent	1 positive	0 rent/other/dk	0	2	0	2	3	0	7	2	2	1	0	0	0	0	1	0	1	1	0	1	1	1	0	0
4022	23	0 female	0 absent/no	3 Asian	2 some college/AA degree	3 married spouse present	1 married or cohabit	0 not working	2 only English	1 English	3 6 ties	5 9-12	2 22-25	1 sometimes	2 very good	1 positive	1 own		2	1	1	1		7			1	3	7	1	0	1	1	1	1	0	1	1	0	1	1
2003	24	0 female	1 present/yes	7 no prefer race	3 BA or higher	1 divorced	0 unmarr/wid/div/sep	1 working	0 both equal	1 English	1 4 ties	4 8	4 34-65	1 sometimes	2 very good	1 positive	0 rent/other/dk	1	2	1	2	4	0	0	7	7	7	0	7	0	1	1	1	1	1	0	0	1	1	0	1
2015	18	0 female	1 present/yes	7 no prefer race	1 HS dipl or GED	5 never married	0 unmarr/wid/div/sep	0 not working	-1 more Spanish	0 Spanish	1 4 ties	2 6	3 26-33	2 often/always	1 good	1 positive	0 rent/other/dk		1	0		4		7	0		4	3	7	0	0	1	0	0	1	0	1	1	0	1	1
4072	20	1 male	1 present/yes		3 BA or higher	5 never married	0 unmarr/wid/div/sep	1 working	-1 more Spanish	1 English	3 6 ties	2 6	3 26-33	1 sometimes	1 good	0 negative	1 own		2	0	2	5		7	7	4	0		4	0	0	1	0	1	1	0	1	0	1	0	1
3041	32	1 male	0 absent/no	0 White	2 some college/AA degree	3 married spouse present	1 married or cohabit	0 not working	2 only English	1 English	4 7 ties	2 6	0 0-15	2 often/always	2 very good	1 positive	1 own		1	0	1	2		7			2			1	0	1	0	1	1	0	1	1	0	0	0
4008	27	0 female	1 present/yes	0 White	2 some college/AA degree	5 never married	0 unmarr/wid/div/sep	1 working	0 both equal	1 English	2 5 ties	1 5	3 26-33	1 sometimes	2 very good	1 positive	0 rent/other/dk		2	0	4	3		7	7	7	0			0	0	1	0	1	1	0	1	0	1	0	0
4008	28	0 female	1 present/yes		3 BA or higher	3 married spouse present	1 married or cohabit	1 working	0 both equal	1 English	3 6 ties	3 7	3 26-33	0 never	2 very good	1 positive	1 own	1	1	0	0	2		4	7	7	0	0	3	1	1	1	0	0	1	0	1	0	1	0	1
4008	24	0 female	1 present/yes	5 other race	2 some college/AA degree	5 never married	0 unmarr/wid/div/sep	1 working	2 only English	1 English	4 7 ties	3 7	4 34-65	0 never	3 excellent	1 positive	1 own		2	2	7	2		7	7	7	2			0	0	1	1	1	1	0	1	1	1	0	0
4008	28	0 female	0 absent/no	0 White	2 some college/AA degree	3 married spouse present	1 married or cohabit	0 not working	0 both equal	1 English	4 7 ties	4 8	2 22-25	1 sometimes	2 very good	1 positive	0 rent/other/dk		1	2	7	1		7			1		5	1	0	1	1	1	1	0	1	1	0	0	1
3048	21	0 female	0 absent/no	0 White	2 some college/AA degree	3 married spouse present	1 married or cohabit	1 working	2 only English	1 English	4 7 ties	2 6	2 22-25	0 never	0 fair/poor	0 negative	0 rent/other/dk	1	1	0	0	1		7	7	7	0			1	1	1	0	0	1	0	1	0	1	0	0
3041	33	0 female	0 absent/no	0 White	3 BA or higher	3 married spouse present	1 married or cohabit	1 working	2 only English	1 English	5 8 ties	5 9-12	3 26-33	1 sometimes	2 very good	0 negative	1 own	2	2	0	4	3	0	7	5	5	1		3	1	1	1	0	1	1	0	1	1	1	0	1
3041	33	0 female	0 absent/no	0 White	3 BA or higher	3 married spouse present	1 married or cohabit	0 not working	2 only English	1 English	4 7 ties	4 8	2 22-25	1 sometimes	1 good	1 positive	1 own	2	2	2	4	3		7			2			1	1	1	1	1	1	0	1	1	0	0	0
2031	20	1 male	0 absent/no	3 Asian	2 some college/AA degree	5 never married	0 unmarr/wid/div/sep	0 not working	2 only English	1 English	2 5 ties	0 0-4	1 16-21	1 sometimes	0 fair/poor	1 positive	1 own	0	2	0	2	7	0	7			0			0	0	1	0	1	1	0	1	0	0	0	0
2031	20	1 male	1 present/yes	7 no prefer race	1 HS dipl or GED	5 never married	0 unmarr/wid/div/sep	0 not working	0 both equal	1 English	3 6 ties	2 6	1 16-21	1 sometimes	2 very good	1 positive	0 rent/other/dk	1	2	0	2	6	0	7			1	0	0	0	1	1	0	1	1	0	1	1	0	0	0
3048	31	0 female	0 absent/no	0 White	3 BA or higher	5 never married	0 unmarr/wid/div/sep	0 not working	2 only English	1 English	3 6 ties	0 0-4	0 0-15	0 never	2 very good	1 positive	1 own	0	2	0	0	2	0	7	0	0	0		2	0	0	1	0	0	1	0	1	0	0	0	1
3048	22	0 female	1 present/yes	0 White	2 some college/AA degree	5 never married	0 unmarr/wid/div/sep	1 working	2 only English	1 English	2 5 ties	1 5	1 16-21	1 sometimes	1 good	1 positive		0	2	0	2	3	0	7	2	2	0	0	0	0	0	1	0	1	1	0	1	0	1	0	0
3047	22	0 female	1 present/yes	5 other race	3 BA or higher	5 never married	0 unmarr/wid/div/sep	1 working	-1 more Spanish	1 English	3 6 ties	3 7	3 26-33	0 never	1 good	0 negative	1 own		2	2	0	2	7	7	5	5	1			0	0	1	1	0	1	1	1	1	1	0	0
3037	22	0 female	1 present/yes	0 White	3 BA or higher	3 married spouse present	1 married or cohabit	1 working	2 only English	1 English	2 5 ties	3 7	2 22-25	1 sometimes	2 very good	1 positive			2	1	1	4	0		5	7	2			1	0	1	1	1	1	0	0	1	1	0	0
3037	51	0 female	1 present/yes	7 no prefer race	3 BA or higher	1 divorced	0 unmarr/wid/div/sep	1 working	1 more English	1 English	4 7 ties	4 8	4 34-65	0 never	2 very good	0 negative	0 rent/other/dk	2	2	0	7	3	3		7	7	1		2	0	1	1	0	1	1	1	0	1	1	0	1
3047	39	0 female	1 present/yes	0 White	3 BA or higher	3 married spouse present	1 married or cohabit	1 working	1 more English	1 English	5 8 ties	4 8	4 34-65	0 never	2 very good	0 negative	1 own	2	1	0	2	3	0	7	7	7	0	0	5	1	1	1	0	1	1	0	1	0	1	0	1
3037	23	0 female	1 present/yes		3 BA or higher	5 never married	0 unmarr/wid/div/sep	1 working	-1 more Spanish	1 English	1 4 ties	3 7	1 16-21	0 never	1 good	0 negative	1 own	7	2	2	2	2	0		3	2	0	0	1	0	1	1	1	1	1	0	0	0	1	0	1
2017	18	0 female	1 present/yes	7 no prefer race	2 some college/AA degree	5 never married	0 unmarr/wid/div/sep	0 not working	0 both equal	1 English	2 5 ties	3 7	2 22-25	1 sometimes	1 good	1 positive	0 rent/other/dk	0	2	0	2	5		2			1	4	7	0	0	1	0	1	1	0	1	1	0	1	1
2026	20	0 female	0 absent/no	1 Black and or African American	2 some college/AA degree	5 never married	0 unmarr/wid/div/sep	1 working	2 only English	1 English	2 5 ties	0 0-4	1 16-21	0 never	3 excellent	1 positive	0 rent/other/dk	0	2	0	0	1	0	4	7	7	0	0	0	0	0	1	0	0	1	0	1	0	1	0	0
2064	20	1 male	0 absent/no	7 no prefer race	2 some college/AA degree	5 never married	0 unmarr/wid/div/sep	1 working	-1 more Spanish	1 English	3 6 ties	0 0-4	0 0-15	0 never	0 fair/poor	1 positive	0 rent/other/dk	0	0	0		0	0	0	0	0	0	0	0	0	0	0	0	0	0	0	0	0	0	0	0
2026	38	1 male	0 absent/no	0 White	2 some college/AA degree	3 married spouse present	1 married or cohabit	1 working	2 only English	1 English	2 5 ties	3 7	3 26-33	1 sometimes	1 good	1 positive	1 own	0	1	2	2	0	7	0	7	4	0	0	4	1	0	1	1	1	0	1	0	0	1	0	1
2017	19	0 female	1 present/yes	0 White	2 some college/AA degree	5 never married	0 unmarr/wid/div/sep	0 not working	-2 only Spanish	0 Spanish	0 1-3 ties (no zeroes this time)	0 0-4	0 0-15	2 often/always	1 good	0 negative	0 rent/other/dk		2	0	1	4		2			0	0		0	0	1	0	1	1	0	1	0	0	0	0
2064	19	1 male	1 present/yes	0 White	2 some college/AA degree	5 never married	0 unmarr/wid/div/sep	1 working	0 both equal	1 English	3 6 ties	4 8	4 34-65	1 sometimes	1 good	1 positive	0 rent/other/dk	0	2	2	3	2	0	7	7	7	2	7	0	0	0	1	1	1	1	0	1	1	1	1	0
3047	30	0 female	1 present/yes	0 White	3 BA or higher	3 married spouse present	1 married or cohabit	1 working	0 both equal	1 English	4 7 ties	5 9-12	4 34-65	0 never	1 good	1 positive	1 own	4	1	2	7	4	0	7	7	7	0	0	5	1	1	1	1	1	1	0	1	0	1	0	1
2059	21	1 male	1 present/yes	0 White	2 some college/AA degree	5 never married	0 unmarr/wid/div/sep	1 working	2 only English	1 English	0 1-3 ties (no zeroes this time)	0 0-4	0 0-15	0 never	3 excellent	0 negative	1 own	0	2	0	0	1	0		4	4	0			0	0	1	0	0	1	0	0	0	1	0	0
2059	21	0 female	1 present/yes	0 White	2 some college/AA degree	5 never married	0 unmarr/wid/div/sep	1 working	-1 more Spanish	1 English	4 7 ties	5 9-12	1 16-21	1 sometimes	1 good	0 negative	1 own	0	2	2	1	3	2	3	1	1	1	1		0	0	1	1	1	1	1	1	1	1	1	0
2016	19	0 female	1 present/yes	7 no prefer race	1 HS dipl or GED	5 never married	0 unmarr/wid/div/sep	0 not working	-2 only Spanish	0 Spanish	3 6 ties	1 5	1 16-21	0 never	3 excellent	0 negative	0 rent/other/dk	0	1	0	0	3		7			1		7	0	0	1	0	0	1	0	1	1	0	0	1
2016	18	0 female		0 White	2 some college/AA degree	5 never married	0 unmarr/wid/div/sep	1 working	-1 more Spanish	1 English	1 4 ties	1 5	1 16-21	1 sometimes	1 good	1 positive	1 own		2	0	2	4		3	3	2	0			0	0	1	0	1	1	0	1	0	1	0	0
4026	21	1 male	1 present/yes	5 other race	2 some college/AA degree	5 never married	0 unmarr/wid/div/sep	1 working	1 more English	1 English	4 7 ties	2 6	3 26-33	0 never	1 good	1 positive	1 own		2	0	1	4	7	7	7	2	0			0	0	1	0	1	1	1	1	0	1	0	0
4026	21	1 male	1 present/yes	5 other race	3 BA or higher	5 never married	0 unmarr/wid/div/sep	0 not working	0 both equal	1 English	3 6 ties	0 0-4	0 0-15	1 sometimes	2 very good	0 negative	1 own	0	2	0	1	1	0	7	0	0	0	0	0	0	0	1	0	1	1	0	1	0	0	0	0
3070	51	0 female	0 absent/no	0 White	2 some college/AA degree	3 married spouse present	1 married or cohabit	0 not working	1 more English	1 English	4 7 ties	5 9-12	4 34-65	1 sometimes	1 good	0 negative		1	1	1	0	7	7	7			0	7	7	1	1	1	1	0	1	1	1	0	0	1	1
4026	20	0 female	0 absent/no	0 White	2 some college/AA degree	5 never married	0 unmarr/wid/div/sep	1 working	2 only English	1 English	2 5 ties	0 0-4	0 0-15	1 sometimes	1 good	1 positive	0 rent/other/dk	0	0	0	0	4	0	4	0	2	3	0	0	0	0	0	0	0	1	0	1	1	0	0	0
3070	30	0 female	1 present/yes	0 White	2 some college/AA degree	3 married spouse present	1 married or cohabit	1 working	2 only English	1 English	5 8 ties	5 9-12	4 34-65	2 often/always	1 good	1 positive	1 own	4	1	2	2	2	1	7	7	7	0			1	1	1	1	1	1	1	1	0	1	0	0
3070	47	0 female		0 White	2 some college/AA degree	1 divorced	0 unmarr/wid/div/sep	0 not working	2 only English	1 English	4 7 ties	5 9-12	4 34-65	1 sometimes	0 fair/poor	0 negative	1 own	6	2	0	7	3	7	7			1	7	5	0	1	1	0	1	1	1	1	1	0	1	1
4026	21	0 female	0 absent/no	0 White	2 some college/AA degree	5 never married	0 unmarr/wid/div/sep	1 working	2 only English	1 English	2 5 ties	1 5	1 16-21	1 sometimes	2 very good	0 negative	1 own	0	2	0	0	7	2	7	1	1	0			0	0	1	0	0	1	1	1	0	1	0	0
4027	23	0 female	1 present/yes		2 some college/AA degree	5 never married	0 unmarr/wid/div/sep	1 working	0 both equal	1 English	3 6 ties	2 6	4 34-65	0 never	2 very good	1 positive	1 own	0	2	0	4	4	3	7	7	7	0	0	0	0	0	1	0	1	1	1	1	0	1	0	0
4027	25	1 male	1 present/yes	7 no prefer race	3 BA or higher	5 never married	0 unmarr/wid/div/sep	1 working	-1 more Spanish	1 English	3 6 ties	1 5	2 22-25	0 never	2 very good	0 negative	1 own	0	2	0	1	3	0	7	6	6	0	0	0	0	0	1	0	1	1	0	1	0	1	0	0
4027	22	0 female	1 present/yes	6 multi race	2 some college/AA degree	3 married spouse present	1 married or cohabit	1 working	1 more English	1 English	5 8 ties	5 9-12	4 34-65	0 never	1 good	1 positive	0 rent/other/dk	0	2	1	2	3	2	7	7	7	0	0	5	1	0	1	1	1	1	1	1	0	1	0	1
4027	38	0 female	1 present/yes	0 White	3 BA or higher	3 married spouse present	1 married or cohabit	0 not working	1 more English	1 English	5 8 ties	5 9-12	2 22-25	0 never	1 good	1 positive	1 own	4	2	1	4	2	2	7	0	0	1	0	0	1	1	1	1	1	1	1	1	1	0	0	0
2039	30	1 male	1 present/yes	2 Native American	3 BA or higher	3 married spouse present	1 married or cohabit	1 working	0 both equal	0 Spanish	4 7 ties	5 9-12	4 34-65	0 never	2 very good	1 positive	1 own	4	2	2	4	2	0	0	7	7	1	0	7	1	1	1	1	1	1	0	0	1	1	0	1
2046	32	1 male	1 present/yes	0 White	2 some college/AA degree	3 married spouse present	1 married or cohabit	1 working	1 more English	1 English	4 7 ties	5 9-12	4 34-65	0 never	2 very good	1 positive		3	1	2	2	2		7	7	5	5		7	1	1	1	1	1	1	0	1	1	1	0	1
2046	29	1 male	0 absent/no	0 White	2 some college/AA degree	5 never married	0 unmarr/wid/div/sep	1 working	2 only English	1 English	2 5 ties	2 6	3 26-33	1 sometimes	2 very good	1 positive	1 own		2	0	2	2		7	7	4	2			0	0	1	0	1	1	0	1	1	1	0	0
2063	21	0 female	0 absent/no	0 White	2 some college/AA degree	5 never married	0 unmarr/wid/div/sep	1 working	2 only English	1 English	2 5 ties	2 6	2 22-25	0 never	2 very good	0 negative	1 own	1	2	0		3		7	5	5	0	2	0	0	1	1	0	0	1	0	1	0	1	1	0
2063	28	1 male	1 present/yes		2 some college/AA degree	6 separated	0 unmarr/wid/div/sep	1 working	1 more English	1 English	1 4 ties	3 7	4 34-65	0 never	3 excellent	0 negative	0 rent/other/dk	2	1	0	5	4	0	7	7	7	0	2	0	0	1	1	0	1	1	0	1	0	1	1	0
2066	46	1 male	1 present/yes	0 White	2 some college/AA degree	3 married spouse present	1 married or cohabit	1 working	1 more English	1 English	5 8 ties	5 9-12	4 34-65	0 never	2 very good	1 positive	1 own		1	1		4	2	7	7	7	2	0	7	1	0	1	1	0	1	1	1	1	1	0	1
2067	31	1 male	0 absent/no	0 White	3 BA or higher	3 married spouse present	1 married or cohabit	1 working	2 only English	1 English	5 8 ties	5 9-12	3 26-33	0 never	3 excellent	1 positive	0 rent/other/dk	2	2	1	1	2	1	7	7	7	2	0	0	1	1	1	1	1	1	1	1	1	1	0	0
2066	37	1 male	0 absent/no	0 White	2 some college/AA degree	1 divorced	0 unmarr/wid/div/sep	1 working	2 only English	1 English	1 4 ties	1 5	3 26-33	0 never	2 very good	1 positive	1 own	1	1	0	0	7		7	7	5	0			0	1	1	0	0	1	0	1	0	1	0	0
2067	30	1 male	1 present/yes	0 White	3 BA or higher	3 married spouse present	1 married or cohabit	1 working	1 more English	1 English	4 7 ties	4 8	4 34-65	0 never	3 excellent	0 negative	1 own	7	1	1	7	7		7	7	7	0			1	1	1	1	1	1	0	1	0	1	0	0
2056	63	1 male	0 absent/no	0 White	1 HS dipl or GED	3 married spouse present	1 married or cohabit	1 working	2 only English	1 English	1 4 ties	0 0-4	0 0-15	0 never	1 good	1 positive	1 own	1	0	0		0			4	0	0			1	1	0	0	0	0	0	0	0	0	0	0
3002	50	0 female	0 absent/no	0 White	3 BA or higher	3 married spouse present	1 married or cohabit	1 working	2 only English	1 English	4 7 ties	3 7	3 26-33	0 never	2 very good	1 positive	1 own	2	0	0			2		7	7	2	5	5	1	1	0	0	0	0	1	0	1	1	1	1
3002	48	1 male	0 absent/no	0 White	3 BA or higher	3 married spouse present	1 married or cohabit	1 working	1 more English	1 English	4 7 ties	5 9-12	4 34-65	0 never	1 good	1 positive	1 own	2	2	1	0	4	7		7	7	2	3	3	1	1	1	1	0	1	1	0	1	1	1	1
2056	60	0 female	0 absent/no	0 White	2 some college/AA degree	3 married spouse present	1 married or cohabit	1 working	2 only English	1 English	3 6 ties	0 0-4	1 16-21	1 sometimes	1 good	1 positive	1 own	2	0	0	2	0			7	4	0			1	1	0	0	1	0	0	0	0	1	0	0
4060	42	1 male	1 present/yes	5 other race	1 HS dipl or GED	3 married spouse present	1 married or cohabit	1 working	0 both equal	1 English	2 5 ties	0 0-4	1 16-21	0 never	1 good	1 positive	0 rent/other/dk	2	0	0	0	1	0	0	7	7	0	0	0	1	1	0	0	0	1	0	0	0	1	0	0
4060	42	1 male	1 present/yes	0 White	2 some college/AA degree	3 married spouse present	1 married or cohabit	1 working	0 both equal	1 English	4 7 ties	5 9-12	4 34-65	0 never	1 good	1 positive		2	2	2	0	1	3	2	7	7	0		7	1	1	1	1	0	1	1	1	0	1	0	1
2005	41	1 male	1 present/yes	0 White	2 some college/AA degree	3 married spouse present	1 married or cohabit	1 working	0 both equal	1 English	4 7 ties	5 9-12	4 34-65	1 sometimes	2 very good	0 negative	0 rent/other/dk	5	1	1	4	3	0	4	7	7	0	0	4	1	1	1	1	1	1	0	1	0	1	0	1
2034	32	1 male	1 present/yes	5 other race	2 some college/AA degree	3 married spouse present	1 married or cohabit	1 working	0 both equal	1 English	3 6 ties	3 7	4 34-65	0 never	2 very good	0 negative	0 rent/other/dk	3	0	0	7	4		6	7	7	2			1	1	0	0	1	1	0	1	1	1	0	0
4060	43	1 male	1 present/yes	0 White	2 some college/AA degree	3 married spouse present	1 married or cohabit	1 working	0 both equal	1 English	4 7 ties	5 9-12	4 34-65	0 never	2 very good	1 positive	1 own	3	1	2	7	7	0	3	7	7	1	0	7	1	1	1	1	1	1	0	1	1	1	0	1
4060	46	1 male	1 present/yes	0 White	3 BA or higher	3 married spouse present	1 married or cohabit	1 working	-2 only Spanish	1 English	4 7 ties	5 9-12	4 34-65	0 never	3 excellent	0 negative		4	1	2	7	4		4	7	2	2	0	0	1	1	1	1	1	1	0	1	1	1	0	0
2034	36	1 male	1 present/yes	0 White	2 some college/AA degree	3 married spouse present	1 married or cohabit	1 working	0 both equal	1 English	4 7 ties	3 7	3 26-33	0 never	1 good	1 positive	1 own	7	1	1		1		0	7	7	2		0	1	1	1	1	0	1	0	0	1	1	0	0
2005	32	1 male	1 present/yes	0 White	2 some college/AA degree	3 married spouse present	1 married or cohabit	1 working	1 more English	1 English	3 6 ties	4 8	3 26-33	0 never	2 very good	1 positive	1 own	3	1	1	1	5		5	7	7	0			1	1	1	1	1	1	0	1	0	1	0	0
2054	29	1 male	1 present/yes	5 other race	2 some college/AA degree	5 never married	0 unmarr/wid/div/sep	1 working	-1 more Spanish	1 English	3 6 ties	2 6	3 26-33	1 sometimes	2 very good	0 negative	1 own	0	2	0	0	1	7	4	7	7	0	0	2	0	0	1	0	0	1	1	1	0	1	0	1
2023	48	1 male	1 present/yes		2 some college/AA degree	3 married spouse present	1 married or cohabit	1 working	2 only English	1 English	5 8 ties	5 9-12	4 34-65	0 never	3 excellent	1 positive	1 own	7	1	0		6	7		7	7	2	7	7	1	1	1	0	0	1	1	0	1	1	1	1
2057	37	1 male	1 present/yes		2 some college/AA degree	3 married spouse present	1 married or cohabit	1 working	-1 more Spanish	1 English	3 6 ties	3 7	2 22-25	1 sometimes	2 very good	0 negative	1 own	2	2	0		2	0	3	7	7	1			1	1	1	0	0	1	0	1	1	1	0	0
2057	27	1 male	1 present/yes	0 White	3 BA or higher	3 married spouse present	1 married or cohabit	1 working	0 both equal	1 English	4 7 ties	4 8	3 26-33	0 never	2 very good	1 positive	1 own	2	2	1		4		7	7	7	1		0	1	1	1	1	0	1	0	1	1	1	0	0
2065	23	1 male	1 present/yes		2 some college/AA degree	3 married spouse present	1 married or cohabit	1 working	1 more English	1 English	2 5 ties	4 8	3 26-33	0 never	3 excellent	0 negative	0 rent/other/dk	1	2	1	2	0	0	7	7	7	0	0	1	1	1	1	1	1	0	0	1	0	1	0	1
2065	39	1 male	1 present/yes		3 BA or higher	6 separated	0 unmarr/wid/div/sep	1 working	-1 more Spanish	1 English	3 6 ties	4 8	4 34-65	1 sometimes	2 very good	0 negative	1 own	1	0	1	2	4	1	7	7	7	0	0	7	0	1	0	1	1	1	1	1	0	1	0	1
2054	27	1 male	0 absent/no		3 BA or higher	5 never married	0 unmarr/wid/div/sep	1 working	1 more English	1 English	3 6 ties	1 5	1 16-21	1 sometimes	2 very good	1 positive	1 own		1	0	1	4	0		7	3	0		2	0	0	1	0	1	1	0	0	0	1	0	1
2023	26	1 male	1 present/yes		2 some college/AA degree	5 never married	0 unmarr/wid/div/sep	1 working	0 both equal	1 English	2 5 ties	1 5	3 26-33	0 never	1 good	1 positive	1 own	0	2	0	5	2	0	3	7	7	0	0	0	0	0	1	0	1	1	0	1	0	1	0	0
2014	27	0 female	1 present/yes	7 no prefer race	3 BA or higher	5 never married	0 unmarr/wid/div/sep	1 working	-1 more Spanish	1 English	2 5 ties	0 0-4	2 22-25	1 sometimes	0 fair/poor	1 positive	0 rent/other/dk	0	2	0		4		7	7	2	0			0	0	1	0	0	1	0	1	0	1	0	0
2014	30	1 male	1 present/yes		2 some college/AA degree	6 separated	0 unmarr/wid/div/sep	1 working	1 more English	1 English	0 1-3 ties (no zeroes this time)	0 0-4	0 0-15	1 sometimes	0 fair/poor	0 negative	1 own	2	2	0		1			4	4	0			0	1	1	0	0	1	0	0	0	1	0	0
2024	60	0 female	0 absent/no	7 no prefer race	2 some college/AA degree	3 married spouse present	1 married or cohabit	0 not working	2 only English	1 English	5 8 ties	4 8	4 34-65	0 never	1 good	1 positive		3	0	0	2	7	7				4	7	4	1	1	0	0	1	1	1	0	1	0	1	1
2024	66	1 male	0 absent/no	0 White	3 BA or higher	3 married spouse present	1 married or cohabit	0 not working	2 only English	1 English	5 8 ties	1 5	2 22-25	0 never	1 good	1 positive	1 own	3	0	0		7	7				7			1	1	0	0	0	1	1	0	1	0	0	0
3049	31	1 male	1 present/yes	6 multi race	1 HS dipl or GED	3 married spouse present	1 married or cohabit	1 working	1 more English	1 English	3 6 ties	4 8	3 26-33	0 never	2 very good	1 positive		3	1	1	7	2			4	7	0	3		1	1	1	1	1	1	0	0	0	1	1	0
3049	32	0 female	1 present/yes	0 White	2 some college/AA degree	3 married spouse present	1 married or cohabit	1 working	2 only English	1 English	4 7 ties	3 7	3 26-33	0 never	1 good	1 positive	0 rent/other/dk	5	2	2	7	3	0	0	5	2	0	0	0	1	1	1	1	1	1	0	0	0	1	0	0
3049	33	0 female	1 present/yes		0 0-11 yrs	3 married spouse present	1 married or cohabit	0 not working	0 both equal	1 English	4 7 ties	3 7	0 0-15	0 never	2 very good	1 positive	0 rent/other/dk	3	1	1	4	3	0	2	0	0	0	0	0	1	1	1	1	1	1	0	1	0	0	0	0
3020	57	1 male	1 present/yes	5 other race	3 BA or higher	3 married spouse present	1 married or cohabit	1 working	-1 more Spanish	0 Spanish	5 8 ties	5 9-12	4 34-65	0 never	3 excellent	0 negative	0 rent/other/dk	2	0	1	2	7	0	0	7	7	7	7	7	1	1	0	1	1	1	0	0	1	1	1	1
3020	20	0 female	1 present/yes	0 White	2 some college/AA degree	5 never married	0 unmarr/wid/div/sep	0 not working	-2 only Spanish	1 English	0 1-3 ties (no zeroes this time)	0 0-4	0 0-15	1 sometimes	1 good	0 negative	0 rent/other/dk		2	0		2		2			0	7	0	0	0	1	0	0	1	0	1	0	0	1	0
3020	51	0 female	1 present/yes		3 BA or higher	3 married spouse present	1 married or cohabit	1 working	-1 more Spanish	0 Spanish	2 5 ties	3 7	4 34-65	1 sometimes	1 good	1 positive	0 rent/other/dk	2	0	0	7	4	0	6	7	6	0		7	1	1	0	0	1	1	0	1	0	1	0	1
2041	19	1 male	0 absent/no	0 White	2 some college/AA degree	5 never married	0 unmarr/wid/div/sep	1 working	2 only English	1 English	1 4 ties	1 5	0 0-15	1 sometimes	3 excellent	1 positive	0 rent/other/dk	0	2	0	3	3		0	2	1	0		2	0	0	1	0	1	1	0	0	0	1	0	1
4042	73	0 female	0 absent/no	0 White	3 BA or higher	3 married spouse present	1 married or cohabit	0 not working	2 only English	1 English	5 8 ties	0 0-4	0 0-15	1 sometimes	1 good	0 negative	1 own	1	0	0	0	0	0	0	0	0	2	0	0	1	1	0	0	0	0	0	0	1	0	0	0
2062	57	0 female	0 absent/no	0 White	3 BA or higher	3 married spouse present	1 married or cohabit	1 working	2 only English	1 English	4 7 ties	4 8	3 26-33	1 sometimes	2 very good	1 positive		2	2	0	3	2			7	7	2		4	1	1	1	0	1	1	0	0	1	1	0	1
2041	29	1 male	0 absent/no	0 White	2 some college/AA degree	3 married spouse present	1 married or cohabit	1 working	2 only English	1 English	4 7 ties	1 5	1 16-21	1 sometimes	2 very good	1 positive	1 own		1	0	2	4			4	4	0			1	0	1	0	1	1	0	0	0	1	0	0
2062	25	0 female	0 absent/no	0 White	3 BA or higher	5 never married	0 unmarr/wid/div/sep	1 working	2 only English	1 English	3 6 ties	3 7	3 26-33	1 sometimes	0 fair/poor	1 positive	1 own	0	2	2	2	3	0	6	7	6	0	0	4	0	0	1	1	1	1	0	1	0	1	0	1
2050	28	1 male	0 absent/no	6 multi race	3 BA or higher	3 married spouse present	1 married or cohabit	1 working	2 only English	1 English	2 5 ties	1 5	2 22-25	1 sometimes	1 good	1 positive	0 rent/other/dk	0	1	0	0	2		7	7	7	0			1	0	1	0	0	1	0	1	0	1	0	0
2043	29	0 female	1 present/yes	7 no prefer race	2 some college/AA degree	3 married spouse present	1 married or cohabit	1 working	1 more English	1 English	4 7 ties	2 6	2 22-25	1 sometimes	1 good	1 positive	1 own		1	0	1	1			7	7	0		7	1	0	1	0	1	1	0	0	0	1	0	1
4042	58	1 male	0 absent/no	0 White	3 BA or higher	3 married spouse present	1 married or cohabit	1 working	2 only English	1 English	4 7 ties	4 8	3 26-33	0 never	3 excellent	1 positive	1 own	2	0	2	1	3			7	7	0	1	5	1	1	0	1	1	1	0	0	0	1	1	1
2043	28	1 male	0 absent/no	0 White	3 BA or higher	3 married spouse present	1 married or cohabit	1 working	1 more English	1 English	4 7 ties	2 6	3 26-33	1 sometimes	2 very good	1 positive	1 own	0	1	2				7	7	7	0		7	1	0	1	1	0	0	0	1	0	1	0	1
5066	41	0 female	1 present/yes	0 White	2 some college/AA degree	3 married spouse present	1 married or cohabit	1 working	-1 more Spanish	0 Spanish	2 5 ties	3 7	3 26-33	0 never	3 excellent	0 negative	1 own	4	2	0	5	1	0	0	4	7	0	0	7	1	1	1	0	1	1	0	0	0	1	0	1
2050	26	0 female	1 present/yes		3 BA or higher	3 married spouse present	1 married or cohabit	1 working	1 more English	0 Spanish	4 7 ties	2 6	2 22-25	1 sometimes	1 good	1 positive	0 rent/other/dk		2	0	3	1		3	7	7	0			1	0	1	0	1	1	0	1	0	1	0	0
4042	42	0 female	0 absent/no	0 White	2 some college/AA degree	3 married spouse present	1 married or cohabit	1 working	2 only English	1 English	5 8 ties	5 9-12	4 34-65	0 never	1 good	1 positive	1 own	1	2	0	2	2			7	7	1	7	7	1	1	1	0	1	1	0	0	1	1	1	1
5066	45	1 male	1 present/yes	0 White	0 0-11 yrs	3 married spouse present	1 married or cohabit	1 working	-2 only Spanish	0 Spanish	1 4 ties	0 0-4	0 0-15	0 never	3 excellent	1 positive	1 own	4	2	2	0	0	0	0	0	2	0	0	0	1	1	1	1	0	0	0	0	0	0	0	0
4042	73	1 male	0 absent/no	0 White	2 some college/AA degree	3 married spouse present	1 married or cohabit	0 not working	2 only English	1 English	2 5 ties	0 0-4	0 0-15	0 never	0 fair/poor	1 positive	0 rent/other/dk	1	0	0		0					2		0	1	1	0	0	0	0	0	0	1	0	0	0
5044	28	0 female	0 absent/no	7 no prefer race	2 some college/AA degree	3 married spouse present	1 married or cohabit	1 working	2 only English	1 English	2 5 ties	2 6	2 22-25	0 never	3 excellent	1 positive		1	1	0	4	4			7	7	0			1	1	1	0	1	1	0	0	0	1	0	0
5044	24	0 female	0 absent/no	0 White	3 BA or higher	5 never married	0 unmarr/wid/div/sep	0 not working	2 only English	1 English	4 7 ties	0 0-4	0 0-15	1 sometimes	2 very good	0 negative	0 rent/other/dk		2	0	3	6	0	0			1		0	0	0	1	0	1	1	0	0	1	0	0	0
5044	31	0 female	1 present/yes	1 Black and or African American	2 some college/AA degree	3 married spouse present	1 married or cohabit	1 working	2 only English	1 English	2 5 ties	4 8	4 34-65	1 sometimes	3 excellent	1 positive	1 own	3	2	1	7	3	0	0	7	5	0	0	5	1	1	1	1	1	1	0	0	0	1	0	1
5044	35	0 female	1 present/yes	0 White	3 BA or higher	6 separated	0 unmarr/wid/div/sep	1 working	0 both equal	1 English	3 6 ties	0 0-4	3 26-33	1 sometimes	3 excellent	1 positive	1 own	7	1	0		4			7	7	0			0	1	1	0	0	1	0	0	0	1	0	0
5044	19	0 female	1 present/yes	7 no prefer race	2 some college/AA degree	5 never married	0 unmarr/wid/div/sep	1 working	-1 more Spanish	1 English	2 5 ties	2 6	3 26-33	2 often/always	0 fair/poor	0 negative	1 own	0	2	2	4	3			7	7	1		0	0	0	1	1	1	1	0	0	1	1	0	0
3014	41	0 female			0 0-11 yrs	1 divorced	0 unmarr/wid/div/sep	1 working	-1 more Spanish	0 Spanish	4 7 ties	2 6	2 22-25	0 never	0 fair/poor	0 negative	0 rent/other/dk	3	1	0		1	3		7	7	0		1	0	1	1	0	0	1	1	0	0	1	0	1
2038	84	1 male	1 present/yes	0 White	0 0-11 yrs	3 married spouse present	1 married or cohabit	0 not working	-2 only Spanish	0 Spanish	5 8 ties	2 6	0 0-15	1 sometimes	0 fair/poor	0 negative	0 rent/other/dk	2	0	0	1	1	0				1	1	0	1	1	0	0	1	1	0	0	1	0	1	0
2047	46	0 female		0 White	0 0-11 yrs	3 married spouse present	1 married or cohabit	0 not working	-2 only Spanish	0 Spanish	3 6 ties	0 0-4	0 0-15	0 never	2 very good	0 negative	1 own	4	0	0	0			0	0	0	0		0	1	1	0	0	0	0	0	0	0	0	0	0
2038	72	1 male	1 present/yes	0 White	0 0-11 yrs	6 separated	0 unmarr/wid/div/sep	0 not working	-2 only Spanish	0 Spanish	0 1-3 ties (no zeroes this time)	0 0-4	0 0-15	2 often/always	0 fair/poor	0 negative	0 rent/other/dk	0	0	0		0	0		0		0	0	0	0	0	0	0	0	0	0	0	0	0	0	0
4038	47	1 male	0 absent/no	0 White	3 BA or higher	3 married spouse present	1 married or cohabit	1 working	1 more English	1 English	3 6 ties	5 9-12	4 34-65	0 never	1 good	1 positive	1 own	2	0	2	2	0	0	7	7	7	1	4	4	1	1	0	1	1	0	0	1	1	1	1	1
4038	39	0 female	1 present/yes		3 BA or higher	3 married spouse present	1 married or cohabit	1 working	0 both equal	1 English	5 8 ties	5 9-12	4 34-65	1 sometimes	1 good	0 negative	1 own	2	0	2	4	7	0	7	7	7	0	2	7	1	1	0	1	1	1	0	1	0	1	1	1
3060	40	1 male	1 present/yes	0 White	2 some college/AA degree	3 married spouse present	1 married or cohabit	1 working	0 both equal	1 English	5 8 ties	5 9-12	4 34-65	0 never	2 very good	1 positive	1 own	3	2	2	5	4	7	0	7	7	4	0	4	1	1	1	1	1	1	1	0	1	1	0	1
4038	18	0 female	1 present/yes	6 multi race	1 HS dipl or GED	5 never married	0 unmarr/wid/div/sep	0 not working	2 only English	1 English	0 1-3 ties (no zeroes this time)	1 5	0 0-15	2 often/always	0 fair/poor	1 positive	0 rent/other/dk		2	0	4	0		6			0	2	1	0	0	1	0	1	0	0	1	0	0	1	1
3038	44	0 female	1 present/yes	0 White	3 BA or higher	3 married spouse present	1 married or cohabit	1 working	-2 only Spanish	0 Spanish	5 8 ties	2 6	2 22-25	0 never	2 very good	0 negative	1 own	1	0	0	3	2	0	0	7	7	1	0	0	1	1	0	0	1	1	0	0	1	1	0	0
3038	42	0 female	1 present/yes	0 White	2 some college/AA degree	7 widowed	0 unmarr/wid/div/sep	1 working	0 both equal	1 English	4 7 ties	4 8	0 0-15	1 sometimes	2 very good	0 negative	1 own	2	2	1	2	2	0	2	1	1	0		2	0	1	1	1	1	1	0	1	0	1	0	1
2074	56	0 female	0 absent/no	0 White	1 HS dipl or GED	3 married spouse present	1 married or cohabit	1 working	2 only English	1 English	4 7 ties	1 5	1 16-21	0 never	1 good	1 positive	1 own	2	0	0	1	2			7	7	0			1	1	0	0	1	1	0	0	0	1	0	0
4043	40	0 female	0 absent/no	3 Asian	3 BA or higher	3 married spouse present	1 married or cohabit	1 working	2 only English	1 English	4 7 ties	4 8	2 22-25	0 never	3 excellent	0 negative	1 own	3	1	1	2	3			7	4	0		2	1	1	1	1	1	1	0	0	0	1	0	1
2036	23	0 female	1 present/yes	0 White	2 some college/AA degree	3 married spouse present	1 married or cohabit	1 working	1 more English	1 English	5 8 ties	4 8	3 26-33	0 never	3 excellent	1 positive	1 own	0	2	2	2	3	0	0	5	5	2		4	1	0	1	1	1	1	0	0	1	1	0	1
2074	56	1 male	0 absent/no	0 White	2 some college/AA degree	3 married spouse present	1 married or cohabit	1 working	2 only English	1 English	4 7 ties	4 8	3 26-33	0 never	3 excellent	1 positive	1 own	2	1	0	1	4	0	0	7	7	2	0	7	1	1	1	0	1	1	0	0	1	1	0	1
2036	35	1 male	0 absent/no	0 White	3 BA or higher	3 married spouse present	1 married or cohabit	1 working	2 only English	1 English	4 7 ties	4 8	1 16-21	1 sometimes	1 good	1 positive	1 own		1	2	1	4	1		3	2	3			1	0	1	1	1	1	1	0	1	1	0	0
4039	37	1 male	1 present/yes	0 White	2 some college/AA degree	3 married spouse present	1 married or cohabit	1 working	1 more English	1 English	4 7 ties	5 9-12	4 34-65	0 never	1 good	0 negative	0 rent/other/dk	3	2	2	4	7	4	0	7	7	2	0	7	1	1	1	1	1	1	1	0	1	1	0	1
4039	29	1 male	0 absent/no	0 White	2 some college/AA degree	5 never married	0 unmarr/wid/div/sep	1 working	2 only English	1 English	2 5 ties	1 5	4 34-65	0 never	3 excellent	1 positive	1 own	0	2	0	4	7			7	7	0		7	0	0	1	0	1	1	0	0	0	1	0	1
3053	33	1 male	1 present/yes	0 White	2 some college/AA degree	3 married spouse present	1 married or cohabit	1 working	1 more English	1 English	1 4 ties	1 5	2 22-25	0 never	1 good	1 positive	1 own	1	1	0	0	0	0	6	7	7	0	0	0	1	1	1	0	0	0	0	1	0	1	0	0
3053	21	1 male	1 present/yes	7 no prefer race	2 some college/AA degree	3 married spouse present	1 married or cohabit	1 working	0 both equal	1 English	5 8 ties	4 8	4 34-65	0 never	3 excellent	1 positive	0 rent/other/dk		2	2	7	7	5	3	7	7	0	0	0	1	0	1	1	1	1	1	1	0	1	0	0
3053	36	1 male	0 absent/no	0 White	2 some college/AA degree	3 married spouse present	1 married or cohabit	1 working	2 only English	1 English	4 7 ties	3 7	3 26-33	2 often/always	1 good	0 negative	1 own	2	2	2	2	6	0		7	7	0			1	1	1	1	1	1	0	0	0	1	0	0
4039	57	1 male	1 present/yes	6 multi race	2 some college/AA degree	3 married spouse present	1 married or cohabit	1 working	-2 only Spanish	1 English	5 8 ties	4 8	4 34-65	0 never	2 very good	1 positive	1 own	2	0	0	3	3	7		7	7	3	0	5	1	1	0	0	1	1	1	0	1	1	0	1
4039	39	1 male	1 present/yes	0 White	2 some college/AA degree	1 divorced	0 unmarr/wid/div/sep	1 working	0 both equal	1 English	2 5 ties	3 7	2 22-25	0 never	2 very good	0 negative	1 own	1	2	0		1		2	7	7	1	1	0	0	1	1	0	0	1	0	1	1	1	1	0
2073	57	0 female	0 absent/no	0 White	2 some college/AA degree	3 married spouse present	1 married or cohabit	1 working	2 only English	1 English	2 5 ties	5 9-12	4 34-65	0 never	2 very good	1 positive	1 own	2	2	1	7	3	2		7	7	0		7	1	1	1	1	1	1	1	0	0	1	0	1
4020	18	0 female	1 present/yes	7 no prefer race	2 some college/AA degree	5 never married	0 unmarr/wid/div/sep	0 not working	0 both equal	1 English	3 6 ties	0 0-4	0 0-15	0 never	1 good	0 negative	1 own		2	0	4	7		2			0			0	0	1	0	1	1	0	1	0	0	0	0
2073	37	0 female	0 absent/no	0 White	3 BA or higher	6 separated	0 unmarr/wid/div/sep	1 working	2 only English	1 English	4 7 ties	5 9-12	2 22-25	1 sometimes	2 very good	0 negative	1 own	1	1	0	7	2	2	0	1	1	1	4	4	0	1	1	0	1	1	1	0	1	1	1	1
3067	23	0 female	1 present/yes	0 White	2 some college/AA degree	3 married spouse present	1 married or cohabit	1 working	1 more English	1 English	0 1-3 ties (no zeroes this time)	1 5	1 16-21	2 often/always	2 very good	1 positive	0 rent/other/dk	0	1	2	1	0	0	0	7	7	0	0	0	1	0	1	1	1	0	0	0	0	1	0	0
4020	18	0 female	1 present/yes	7 no prefer race	2 some college/AA degree	3 married spouse present	1 married or cohabit	0 not working	0 both equal	1 English	3 6 ties	0 0-4	0 0-15	1 sometimes	1 good	0 negative	1 own		0	0	3	3		0			0			1	0	0	0	1	1	0	0	0	0	0	0
4019	38	0 female	0 absent/no	3 Asian	3 BA or higher	3 married spouse present	1 married or cohabit	1 working	2 only English	1 English	5 8 ties	5 9-12	4 34-65	1 sometimes	2 very good	0 negative	1 own	1	0	2	3	2	2	7	7	7	1	2	3	1	1	0	1	1	1	1	1	1	1	1	1
3067	32	0 female	1 present/yes	0 White	2 some college/AA degree	3 married spouse present	1 married or cohabit	1 working	1 more English	1 English	3 6 ties	5 9-12	4 34-65	1 sometimes	2 very good	1 positive	1 own	2	2	2	3	3		6	7	7	2			1	1	1	1	1	1	0	1	1	1	0	0
3046	47	1 male	1 present/yes		2 some college/AA degree	1 divorced	0 unmarr/wid/div/sep	1 working	0 both equal	1 English	4 7 ties	2 6	3 26-33	0 never	2 very good	0 negative	1 own	2	1	0	5	3	0	0	7	7	2			0	1	1	0	1	1	0	0	1	1	0	0
3067	25	1 male	0 absent/no	0 White	1 HS dipl or GED	3 married spouse present	1 married or cohabit	1 working	1 more English	1 English	2 5 ties	1 5	1 16-21	0 never	1 good	1 positive	0 rent/other/dk	0	2	1	0	2	0	0	7	7	0	0	0	1	0	1	1	0	1	0	0	0	1	0	0
4020	20	1 male	1 present/yes	6 multi race	2 some college/AA degree	5 never married	0 unmarr/wid/div/sep	0 not working	-2 only Spanish	1 English	2 5 ties	0 0-4	0 0-15	1 sometimes	1 good	1 positive	1 own		1	0	2	2		2			0			0	0	1	0	1	1	0	1	0	0	0	0
5058	40	0 female	0 absent/no	3 Asian	3 BA or higher	3 married spouse present	1 married or cohabit	0 not working	2 only English	1 English	4 7 ties	5 9-12	2 22-25	1 sometimes	1 good	0 negative	1 own	3	2	1	7	4	2		0	0	1		3	1	1	1	1	1	1	1	0	1	0	0	1
2071	36	0 female	0 absent/no	0 White	2 some college/AA degree	5 never married	0 unmarr/wid/div/sep	1 working	2 only English	1 English	2 5 ties	1 5	1 16-21	1 sometimes	1 good	1 positive	0 rent/other/dk	2	1	2		1		0	7	3	0	0	0	0	1	1	1	0	1	0	0	0	1	0	0
4019	39	1 male	0 absent/no	3 Asian	2 some college/AA degree	3 married spouse present	1 married or cohabit	1 working	2 only English	1 English	5 8 ties	4 8	4 34-65	1 sometimes	1 good	1 positive	1 own	1	2	0	7	7	7	0	7	7	2	0	0	1	1	1	0	1	1	1	0	1	1	0	0
2071	63	0 female	0 absent/no	0 White	3 BA or higher	1 divorced	0 unmarr/wid/div/sep	1 working	2 only English	1 English	2 5 ties	2 6	1 16-21	1 sometimes	0 fair/poor	1 positive	1 own	1	1	0	1	1			7	0	1		5	0	1	1	0	1	1	0	0	1	0	0	1
3046	47	0 female	1 present/yes	0 White	3 BA or higher	3 married spouse present	1 married or cohabit	1 working	1 more English	1 English	2 5 ties	0 0-4	0 0-15	0 never	2 very good	0 negative	1 own	2	0	0	0	1	0		1	7	0		0	1	1	0	0	0	1	0	0	0	1	0	0
5058	38	1 male	0 absent/no		3 BA or higher	3 married spouse present	1 married or cohabit	1 working	.a other	1 English	5 8 ties	5 9-12	4 34-65	1 sometimes	2 very good	1 positive	1 own	5	1	2	5	3	5	3	7	7	2		4	1	1	1	1	1	1	1	1	1	1	0	1
4020	20	1 male	1 present/yes	7 no prefer race	2 some college/AA degree	3 married spouse present	1 married or cohabit	1 working	-1 more Spanish	1 English	2 5 ties	2 6	2 22-25	1 sometimes	0 fair/poor	1 positive	1 own		2	0	2	2		2	7	7	0			1	0	1	0	1	1	0	1	0	1	0	0
2007	20	0 female	1 present/yes	7 no prefer race	2 some college/AA degree	5 never married	0 unmarr/wid/div/sep	1 working	-1 more Spanish	1 English	3 6 ties	2 6	3 26-33	1 sometimes	2 very good	1 positive	1 own		2	0	7	5	2	5	5	5	0			0	0	1	0	1	1	1	1	0	1	0	0
2037	20	1 male	1 present/yes	0 White	2 some college/AA degree	5 never married	0 unmarr/wid/div/sep	1 working	-1 more Spanish	1 English	2 5 ties	1 5	1 16-21	1 sometimes	1 good	1 positive	1 own	0	1	0	0	2	0	1	7	7	1	0	0	0	0	1	0	0	1	0	1	1	1	0	0
2037	20	1 male	1 present/yes		2 some college/AA degree	5 never married	0 unmarr/wid/div/sep	1 working	0 both equal	1 English	0 1-3 ties (no zeroes this time)	0 0-4	0 0-15	1 sometimes	3 excellent	1 positive	1 own	0	0	0	0	0	0	0	7	7	0	0	0	0	0	0	0	0	0	0	0	0	1	0	0
2007	22	0 female	1 present/yes	5 other race	3 BA or higher	5 never married	0 unmarr/wid/div/sep	1 working	-2 only Spanish	1 English	0 1-3 ties (no zeroes this time)	0 0-4	0 0-15	0 never	0 fair/poor	0 negative	1 own		2	0	1	0			1	1	0			0	0	1	0	1	0	0	0	0	1	0	0
3030	25	0 female	1 present/yes	7 no prefer race	2 some college/AA degree	3 married spouse present	1 married or cohabit	1 working	0 both equal	1 English	5 8 ties	5 9-12	4 34-65	2 often/always	2 very good	1 positive	1 own	7	2	2	7	3	3	0	7	7	1	0	4	1	1	1	1	1	1	1	0	1	1	0	1
4047	22	0 female	1 present/yes	2 Native American	2 some college/AA degree	5 never married	0 unmarr/wid/div/sep	1 working	0 both equal	1 English	1 4 ties	0 0-4	1 16-21	2 often/always	0 fair/poor	0 negative	1 own		1	0	0	3		0	7	7	0		0	0	0	1	0	0	1	0	0	0	1	0	0
4047	19	0 female	0 absent/no	0 White	2 some college/AA degree	5 never married	0 unmarr/wid/div/sep	1 working	2 only English	1 English	2 5 ties	0 0-4	1 16-21	1 sometimes	1 good	1 positive	1 own		2	2		2			7	7	0			0	0	1	1	0	1	0	0	0	1	0	0
4047	20	0 female	0 absent/no	0 White	1 HS dipl or GED	3 married spouse present	1 married or cohabit	1 working	2 only English	1 English	1 4 ties	2 6	4 34-65	0 never	0 fair/poor	1 positive	1 own	0	2	0	5	7	0	7	7	7	0	0	0	1	0	1	0	1	1	0	1	0	1	0	0
4047	20	0 female	1 present/yes	0 White	2 some college/AA degree	5 never married	0 unmarr/wid/div/sep	1 working	2 only English	1 English	2 5 ties	1 5	2 22-25	2 often/always	1 good	1 positive	0 rent/other/dk	0	2	0	4	2	0	2	7	7	0	0	0	0	0	1	0	1	1	0	1	0	1	0	0
3030	25	1 male	1 present/yes	6 multi race	2 some college/AA degree	5 never married	0 unmarr/wid/div/sep	0 not working	1 more English	1 English	2 5 ties	0 0-4	1 16-21	2 often/always	3 excellent	0 negative	1 own	0	2	0	2	2	0	0	7	7	0	0	0	0	0	1	0	1	1	0	0	0	1	0	0
3023	52	0 female	1 present/yes		1 HS dipl or GED	1 divorced	0 unmarr/wid/div/sep	1 working	0 both equal	1 English	2 5 ties	2 6	3 26-33	0 never	3 excellent	0 negative	1 own	3	2	0	5	2			7	7	1			0	1	1	0	1	1	0	0	1	1	0	0
3023	26	0 female	1 present/yes		1 HS dipl or GED	3 married spouse present	1 married or cohabit	1 working	-2 only Spanish	1 English	4 7 ties	4 8	1 16-21	0 never	1 good	0 negative	1 own	1	2	1	1	3			7	4	1			1	1	1	1	1	1	0	0	1	1	0	0
3023	25	0 female	1 present/yes		1 HS dipl or GED	3 married spouse present	1 married or cohabit	1 working	-1 more Spanish	1 English	3 6 ties	2 6	2 22-25	0 never	1 good	1 positive	1 own	2	2	0	2	2			7	7	0			1	1	1	0	1	1	0	0	0	1	0	0
5016	34	1 male	1 present/yes	0 White	2 some college/AA degree	3 married spouse present	1 married or cohabit	1 working	-1 more Spanish	0 Spanish	3 6 ties	3 7	1 16-21	1 sometimes	3 excellent	1 positive	1 own	3	1	2	0	1	1	0	7	2	0	0	0	1	1	1	1	0	1	1	0	0	1	0	0
2032	61	1 male	1 present/yes	0 White	0 0-11 yrs	3 married spouse present	1 married or cohabit	0 not working	-2 only Spanish	0 Spanish	3 6 ties	0 0-4	0 0-15	0 never	1 good	1 positive	1 own	4	0	0	4	0	0	0	2	2	0		0	1	1	0	0	1	0	0	0	0	1	0	0
4034	34	0 female	1 present/yes	0 White	2 some college/AA degree	3 married spouse present	1 married or cohabit	0 not working	-1 more Spanish	0 Spanish	5 8 ties	2 6	1 16-21	0 never	3 excellent	1 positive	1 own	3	2	0	7	2					1			1	1	1	0	1	1	0	0	1	0	0	0
2032	57	0 female	1 present/yes		0 0-11 yrs	3 married spouse present	1 married or cohabit	0 not working	-2 only Spanish	0 Spanish	5 8 ties	3 7	1 16-21	0 never	1 good	1 positive	1 own	4	1	0	2	1	0		0	0	1	7	0	1	1	1	0	1	1	0	0	1	0	1	0
5016	39	1 male	1 present/yes	0 White	2 some college/AA degree	3 married spouse present	1 married or cohabit	1 working	-1 more Spanish	0 Spanish	5 8 ties	4 8	3 26-33	0 never	1 good	0 negative	1 own	3	2	2	1	2	0	0	7	7	1	0	0	1	1	1	1	1	1	0	0	1	1	0	0
5016	37	0 female	1 present/yes	0 White	2 some college/AA degree	3 married spouse present	1 married or cohabit	1 working	-1 more Spanish	0 Spanish	3 6 ties	2 6	0 0-15	0 never	2 very good	1 positive	1 own	3	2	0	0	2	1	0		2	1	0	0	1	1	1	0	0	1	1	0	1	0	0	0
5053	43	1 male	1 present/yes		3 BA or higher	3 married spouse present	1 married or cohabit	1 working	-1 more Spanish	1 English	5 8 ties	2 6	1 16-21	0 never	2 very good	1 positive	1 own	3	1	1	0	2	0	0	7	5	0	0	0	1	1	1	1	0	1	0	0	0	1	0	0
6023	35	1 male	0 absent/no	7 no prefer race	2 some college/AA degree	3 married spouse present	1 married or cohabit	1 working	2 only English	1 English	4 7 ties	5 9-12	4 34-65	0 never	2 very good	0 negative	0 rent/other/dk	4	1	1	2	4		7	7	7	2			1	1	1	1	1	1	0	1	1	1	0	0
4023	29	1 male	1 present/yes		2 some college/AA degree	3 married spouse present	1 married or cohabit	1 working	0 both equal	1 English	4 7 ties	3 7	2 22-25	0 never	1 good	1 positive	1 own	2	2	1	2	2	0	0	7	7	0	0	0	1	1	1	1	1	1	0	0	0	1	0	0
3005	33	1 male	0 absent/no	0 White	2 some college/AA degree	3 married spouse present	1 married or cohabit	1 working	2 only English	1 English	4 7 ties	3 7	2 22-25	0 never	2 very good	1 positive	1 own	1	2	2	2	3			7	7	0			1	1	1	1	1	1	0	0	0	1	0	0
5053	31	1 male	1 present/yes	7 no prefer race	2 some college/AA degree	6 separated	0 unmarr/wid/div/sep	1 working	0 both equal	1 English	3 6 ties	2 6	3 26-33	1 sometimes	2 very good	1 positive	1 own	1	2	0	3	2	0	0	7	4	0	0	7	0	1	1	0	1	1	0	0	0	1	0	1
3005	41	1 male	1 present/yes	0 White	3 BA or higher	3 married spouse present	1 married or cohabit	1 working	0 both equal	1 English	4 7 ties	3 7	3 26-33	0 never	2 very good	1 positive	1 own	4	2	2	7	2	0	0	4	4	0			1	1	1	1	1	1	0	0	0	1	0	0
6023	51	1 male	1 present/yes	5 other race	2 some college/AA degree	3 married spouse present	1 married or cohabit	1 working	-1 more Spanish	1 English	1 4 ties	5 9-12	2 22-25	1 sometimes	2 very good	1 positive	1 own	3	1	0	3	1	2	3	6	2	1	0	0	1	1	1	0	1	1	1	1	1	1	0	0
2042	33	1 male	1 present/yes	0 White	2 some college/AA degree	3 married spouse present	1 married or cohabit	1 working	1 more English	1 English	5 8 ties	3 7	3 26-33	1 sometimes	2 very good	1 positive	1 own	3	0	2	2	2	0	0	7	7	3	0	0	1	1	0	1	1	1	0	0	1	1	0	0
5062	43	1 male	0 absent/no	0 White	2 some college/AA degree	3 married spouse present	1 married or cohabit	1 working	2 only English	1 English	3 6 ties	0 0-4	1 16-21	0 never	1 good	0 negative	1 own	0	0	0	0	4	0	0	5	7	0			1	0	0	0	0	1	0	0	0	1	0	0
6023	42	1 male	1 present/yes	0 White	2 some college/AA degree	3 married spouse present	1 married or cohabit	1 working	2 only English	1 English	4 7 ties	3 7	2 22-25	0 never	1 good	1 positive	1 own	3	2	0	1	0	0	4	7	3	2	0	0	1	1	1	0	1	0	0	1	1	1	0	0
5062	51	1 male	0 absent/no	0 White	2 some college/AA degree	3 married spouse present	1 married or cohabit	1 working	2 only English	1 English	5 8 ties	3 7	3 26-33	0 never	3 excellent	1 positive	1 own	2	0	0	0	3	2	0	7	7	2	0	5	1	1	0	0	0	1	1	0	1	1	0	1
5062	33	1 male	1 present/yes	0 White	2 some college/AA degree	3 married spouse present	1 married or cohabit	1 working	0 both equal	1 English	3 6 ties	4 8	4 34-65	1 sometimes	2 very good	1 positive	1 own	7	2	2	7	7	0	0	7	7	2	0	0	1	1	1	1	1	1	0	0	1	1	0	0
5062	37	1 male	0 absent/no	0 White	2 some college/AA degree	3 married spouse present	1 married or cohabit	1 working	2 only English	1 English	4 7 ties	5 9-12	4 34-65	0 never	2 very good	1 positive	1 own	2	1	2	4	7	2	2	7	7	0		7	1	1	1	1	1	1	1	1	0	1	0	1
5053	40	1 male	1 present/yes	6 multi race	2 some college/AA degree	3 married spouse present	1 married or cohabit	1 working	0 both equal	1 English	4 7 ties	2 6	1 16-21	0 never	2 very good	0 negative	1 own		1	2	2	2			7	4	0		0	1	0	1	1	1	1	0	0	0	1	0	0
5053	37	1 male	0 absent/no	0 White	2 some college/AA degree	3 married spouse present	1 married or cohabit	1 working	2 only English	1 English	4 7 ties	3 7	2 22-25	0 never	1 good	1 positive	1 own	2	2	2	0	2	0	0	7	7	1	0	0	1	1	1	1	0	1	0	0	1	1	0	0
5062	29	1 male	0 absent/no	0 White	2 some college/AA degree	3 married spouse present	1 married or cohabit	1 working	2 only English	1 English	4 7 ties	4 8	4 34-65	0 never	3 excellent	1 positive	1 own	2	2	1	6	7	0	0	7	7	3	0	0	1	1	1	1	1	1	0	0	1	1	0	0
4023	35	1 male	1 present/yes	0 White	2 some college/AA degree	1 divorced	0 unmarr/wid/div/sep	1 working	2 only English	1 English	3 6 ties	1 5	2 22-25	0 never	1 good	1 positive	1 own	1	2	0	0	4		7	5	5	0	0	0	0	1	1	0	0	1	0	1	0	1	0	0
6023	36	1 male	1 present/yes	4 Hawaii/Pac Island	2 some college/AA degree	3 married spouse present	1 married or cohabit	1 working	1 more English	1 English	4 7 ties	4 8	3 26-33	0 never	2 very good	1 positive	1 own	3	1	0	1	3		0	6	6	2		3	1	1	1	0	1	1	0	0	1	1	0	1
6023	29	1 male	0 absent/no	0 White	3 BA or higher	3 married spouse present	1 married or cohabit	1 working	2 only English	1 English	4 7 ties	5 9-12	4 34-65	0 never	3 excellent	1 positive	1 own	3	2	2	4	7	0	1	7	7	2		7	1	1	1	1	1	1	0	1	1	1	0	1
4023	29	1 male	0 absent/no	0 White	2 some college/AA degree	3 married spouse present	1 married or cohabit	1 working	2 only English	1 English	3 6 ties	2 6	3 26-33	0 never	2 very good	1 positive	1 own	0	2	1	5	3			7	7	0			1	0	1	1	1	1	0	0	0	1	0	0
4023	26	1 male	1 present/yes	7 no prefer race	2 some college/AA degree	3 married spouse present	1 married or cohabit	1 working	1 more English	1 English	4 7 ties	4 8	4 34-65	1 sometimes	1 good	1 positive	0 rent/other/dk	0	1	0	2	4	0	7	7	3	2	7	0	1	0	1	0	1	1	0	1	1	1	1	0
2042	42	1 male	1 present/yes	6 multi race	2 some college/AA degree	3 married spouse present	1 married or cohabit	1 working	0 both equal	1 English	4 7 ties	5 9-12	3 26-33	1 sometimes	1 good	1 positive	1 own	2	2	2	4	2	1	0	7	3	1	0	3	1	1	1	1	1	1	1	0	1	1	0	1
3005	27	1 male	0 absent/no	0 White	2 some college/AA degree	3 married spouse present	1 married or cohabit	1 working	2 only English	1 English	4 7 ties	4 8	3 26-33	1 sometimes	2 very good	1 positive	0 rent/other/dk	2	2	0	1	2	0	7	7	7	1	0	0	1	1	1	0	1	1	0	1	1	1	0	0
6023	41	1 male	0 absent/no	0 White	2 some college/AA degree	3 married spouse present	1 married or cohabit	1 working	2 only English	1 English	4 7 ties	2 6	2 22-25	1 sometimes	2 very good	1 positive	1 own	2	1	2					7	7	2			1	1	1	1	0	0	0	0	1	1	0	0
5018	25	1 male	0 absent/no	0 White	2 some college/AA degree	5 never married	0 unmarr/wid/div/sep	1 working	2 only English	1 English	2 5 ties	0 0-4	2 22-25	1 sometimes	1 good	1 positive		0	2	0	5	4		0	7	7	0			0	0	1	0	1	1	0	0	0	1	0	0
5018	31	1 male	1 present/yes	7 no prefer race	2 some college/AA degree	5 never married	0 unmarr/wid/div/sep	1 working	2 only English	1 English	2 5 ties	0 0-4	1 16-21	2 often/always	1 good	1 positive	0 rent/other/dk	1	2	0	0	4	0	0	7	7	0	0	0	0	1	1	0	0	1	0	0	0	1	0	0
3007	29	1 male	0 absent/no	0 White	2 some college/AA degree	3 married spouse present	1 married or cohabit	1 working	2 only English	1 English	3 6 ties	3 7	3 26-33	0 never	1 good	0 negative	1 own		2	2	4	1		2	7	7	0			1	0	1	1	1	1	0	1	0	1	0	0
5018	33	1 male	0 absent/no	0 White	3 BA or higher	3 married spouse present	1 married or cohabit	1 working	2 only English	1 English	4 7 ties	4 8	3 26-33	0 never	1 good	1 positive	1 own	0	2	2	2	4	0	1	7	7	0	0	7	1	0	1	1	1	1	0	1	0	1	0	1
4044	41	1 male	0 absent/no	0 White	2 some college/AA degree	3 married spouse present	1 married or cohabit	1 working	2 only English	1 English	2 5 ties	1 5	1 16-21	0 never	3 excellent	1 positive	1 own	2	1	0		4			4	7	0			1	1	1	0	0	1	0	0	0	1	0	0
3015	33	1 male	1 present/yes	7 no prefer race	2 some college/AA degree	3 married spouse present	1 married or cohabit	1 working	2 only English	1 English	4 7 ties	4 8	2 22-25	0 never	1 good	1 positive	1 own	1	1	1	1	4	0	0	5	5	0	0	5	1	1	1	1	1	1	0	0	0	1	0	1
3015	38	1 male	0 absent/no	0 White	3 BA or higher	3 married spouse present	1 married or cohabit	1 working	2 only English	1 English	3 6 ties	3 7	2 22-25	0 never	1 good	1 positive	1 own	3	2	1	2	0			7	7	1			1	1	1	1	1	0	0	0	1	1	0	0
3015	31	1 male	0 absent/no	0 White	3 BA or higher	3 married spouse present	1 married or cohabit	1 working	2 only English	1 English	3 6 ties	1 5	1 16-21	0 never	3 excellent	1 positive	1 own	0	0	0	1	4	0	1	5	5	0	0	0	1	0	0	0	1	1	0	1	0	1	0	0
4024	52	1 male	1 present/yes	5 other race	2 some college/AA degree	3 married spouse present	1 married or cohabit	1 working	1 more English	1 English	5 8 ties	5 9-12	4 34-65	1 sometimes	2 very good	1 positive	1 own	2	2	2	7	1	1	2	7	7	2	2	2	1	1	1	1	1	1	1	1	1	1	1	1
3007	28	1 male	0 absent/no	0 White	2 some college/AA degree	3 married spouse present	1 married or cohabit	1 working	2 only English	1 English	3 6 ties	4 8	2 22-25	0 never	2 very good	1 positive	1 own	1	2	2	1	1			7	7	0		2	1	1	1	1	1	1	0	0	0	1	0	1
3017	53	1 male	0 absent/no	0 White	3 BA or higher	3 married spouse present	1 married or cohabit	1 working	2 only English	1 English	4 7 ties	5 9-12	4 34-65	0 never	2 very good	1 positive	1 own	2	1	1	4	4	0	7	4	4	1	0	7	1	1	1	1	1	1	0	1	1	1	0	1
2027	25	1 male	0 absent/no	0 White	2 some college/AA degree	5 never married	0 unmarr/wid/div/sep	1 working	2 only English	1 English	2 5 ties	1 5	1 16-21	0 never	1 good	1 positive	1 own		1	0	1	5			5	5	2			0	0	1	0	1	1	0	0	1	1	0	0
2022	56	1 male	0 absent/no	0 White	3 BA or higher	3 married spouse present	1 married or cohabit	1 working	2 only English	1 English	5 8 ties	5 9-12	4 34-65	0 never	2 very good	1 positive	0 rent/other/dk	4	0	1	4	4	7	0	3	3	4	0	7	1	1	0	1	1	1	1	0	1	1	0	1
2045	29	1 male	0 absent/no	0 White	2 some college/AA degree	3 married spouse present	1 married or cohabit	1 working	2 only English	1 English	4 7 ties	4 8	3 26-33	0 never	1 good	1 positive	1 own	1	2	2	7	6	0	2	5	5	0	0	0	1	1	1	1	1	1	0	1	0	1	0	0
4024	35	1 male	0 absent/no	0 White	2 some college/AA degree	3 married spouse present	1 married or cohabit	1 working	2 only English	1 English	2 5 ties	2 6	1 16-21	0 never	3 excellent	1 positive	1 own	2	0	1			4	0	6	2	1			1	1	0	1	0	0	1	0	1	1	0	0
2022	45	1 male	0 absent/no	0 White	2 some college/AA degree	3 married spouse present	1 married or cohabit	1 working	2 only English	1 English	1 4 ties	4 8	4 34-65	0 never	3 excellent	0 negative	1 own	5	0	2	2	6	0	6	7	7	3	0	0	1	1	0	1	1	1	0	1	1	1	0	0
2027	29	1 male	1 present/yes	7 no prefer race	2 some college/AA degree	5 never married	0 unmarr/wid/div/sep	1 working	0 both equal	1 English	3 6 ties	1 5	1 16-21	1 sometimes	2 very good	1 positive	0 rent/other/dk		1	1	5	2			4	4	0			0	0	1	1	1	1	0	0	0	1	0	0
3017	47	1 male	0 absent/no	0 White	2 some college/AA degree	3 married spouse present	1 married or cohabit	1 working	2 only English	1 English	4 7 ties	5 9-12	4 34-65	1 sometimes	3 excellent	1 positive	1 own	4	1	1		7	4		7	7	4		4	1	1	1	1	0	1	1	0	1	1	0	1
2045	31	1 male	0 absent/no	0 White	2 some college/AA degree	3 married spouse present	1 married or cohabit	1 working	2 only English	1 English	5 8 ties	4 8	2 22-25	1 sometimes	1 good	1 positive	1 own	2	2	1	5	2	1		7		3	0		1	1	1	1	1	1	1	0	1	0	0	0
4044	30	1 male	0 absent/no	0 White	2 some college/AA degree	6 separated	0 unmarr/wid/div/sep	1 working	2 only English	1 English	3 6 ties	0 0-4	1 16-21	0 never	3 excellent	1 positive	0 rent/other/dk	0	2	0	0	2	0	0	7	7	0	0	0	0	0	1	0	0	1	0	0	0	1	0	0
3017	27	0 female	1 present/yes	0 White	2 some college/AA degree	3 married spouse present	1 married or cohabit	1 working	0 both equal	1 English	4 7 ties	3 7	3 26-33	1 sometimes	2 very good	1 positive	1 own		2	2		4		1	7	7	0		7	1	0	1	1	0	1	0	1	0	1	0	1
4024	44	1 male	1 present/yes	6 multi race	2 some college/AA degree	3 married spouse present	1 married or cohabit	1 working	1 more English	1 English	4 7 ties	5 9-12	4 34-65	0 never	2 very good	1 positive	1 own	2	2	1	2	4	0	2	7	7	1	0	5	1	1	1	1	1	1	0	1	1	1	0	1
4024	46	1 male	0 absent/no	0 White	2 some college/AA degree	3 married spouse present	1 married or cohabit	1 working	2 only English	1 English	3 6 ties	2 6	3 26-33	0 never	1 good	1 positive	1 own	3	0	0	6	4	1	0	7	7	0	0	0	1	1	0	0	1	1	1	0	0	1	0	0
4044	37	1 male	0 absent/no	0 White	2 some college/AA degree	3 married spouse present	1 married or cohabit	1 working	2 only English	1 English	3 6 ties	0 0-4	0 0-15	0 never	1 good	1 positive	1 own	2	2	0	0	0	0	0	5	5	0	0	0	1	1	1	0	0	0	0	0	0	1	0	0
5018	40	1 male	1 present/yes	6 multi race	2 some college/AA degree	3 married spouse present	1 married or cohabit	1 working	2 only English	1 English	5 8 ties	5 9-12	4 34-65	0 never	1 good	1 positive	1 own	2	2	2	2	4	2	1	7	7		0	7	1	1	1	1	1	1	1	1	0	1	0	1
5018	32	1 male	0 absent/no	0 White	2 some college/AA degree			1 working	2 only English	1 English	3 6 ties	0 0-4	0 0-15	0 never	2 very good	1 positive	0 rent/other/dk	2	0	0	2	2	0	0	7	0	0	0	0		1	0	0	1	1	0	0	0	0	0	0
4044	34	1 male	0 absent/no	0 White	2 some college/AA degree	3 married spouse present	1 married or cohabit	1 working	2 only English	1 English	4 7 ties	3 7	2 22-25	0 never	1 good	1 positive	1 own	1	2	1	0	3	0	0	7	7	0	0	3	1	1	1	1	0	1	0	0	0	1	0	1
3007	28	1 male	1 present/yes	0 White	3 BA or higher	3 married spouse present	1 married or cohabit	1 working	0 both equal	1 English	4 7 ties	4 8	4 34-65	1 sometimes	3 excellent	1 positive	1 own	1	2	0	5	4	0	0	7	7	4	0	3	1	1	1	0	1	1	0	0	1	1	0	1
6027	41	1 male	0 absent/no	0 White	2 some college/AA degree	3 married spouse present	1 married or cohabit	1 working	2 only English	1 English	2 5 ties	1 5	2 22-25	0 never	2 very good	1 positive	1 own	3	2	0	0	5		0	7	7	0		0	1	1	1	0	0	1	0	0	0	1	0	0
2048	34	1 male	1 present/yes	6 multi race	2 some college/AA degree	3 married spouse present	1 married or cohabit	1 working	2 only English	1 English	5 8 ties	3 7	2 22-25	0 never	2 very good	1 positive	1 own	2	1	2	0	2			5	5	0		7	1	1	1	1	0	1	0	0	0	1	0	1
2068	40	1 male	0 absent/no	0 White	3 BA or higher	1 divorced	0 unmarr/wid/div/sep	1 working	2 only English	1 English	1 4 ties	0 0-4	1 16-21	1 sometimes	2 very good	1 positive	1 own	1	2	0	0	1	0	0	7	7	0	0	0	0	1	1	0	0	1	0	0	0	1	0	0
2055	39	1 male	0 absent/no	0 White	2 some college/AA degree	3 married spouse present	1 married or cohabit	1 working	2 only English	1 English	0 1-3 ties (no zeroes this time)	1 5	2 22-25	0 never	2 very good	1 positive	1 own	3	0	1		0		3	7	7	0		0	1	1	0	1	0	0	0	1	0	1	0	0
2068	28	1 male	0 absent/no	0 White	2 some college/AA degree	3 married spouse present	1 married or cohabit	1 working	2 only English	1 English	3 6 ties	3 7	4 34-65	0 never	3 excellent	0 negative	1 own	1	2	2	7	7			7	7	0		0	1	1	1	1	1	1	0	0	0	1	0	0
6027	44	1 male	0 absent/no	0 White	2 some college/AA degree	3 married spouse present	1 married or cohabit	1 working	2 only English	1 English	4 7 ties	2 6	3 26-33	0 never	2 very good	1 positive	1 own	1	0	2	0	7			7	7	1			1	1	0	1	0	1	0	0	1	1	0	0
6027	34	1 male	1 present/yes	0 White	2 some college/AA degree	3 married spouse present	1 married or cohabit	1 working	-2 only Spanish	1 English	3 6 ties	4 8	2 22-25	1 sometimes	1 good	1 positive	1 own	1	1	1	2	2	0	0	7	7	1	0	0	1	1	1	1	1	1	0	0	1	1	0	0
2055	61	1 male	0 absent/no	0 White	3 BA or higher	3 married spouse present	1 married or cohabit	1 working	1 more English	1 English	3 6 ties	1 5	3 26-33	0 never	2 very good	0 negative	1 own	2	0	0		7		7	7	7	0		0	1	1	0	0	0	1	0	1	0	1	0	0
2048	25	1 male	1 present/yes		2 some college/AA degree	3 married spouse present	1 married or cohabit	1 working	0 both equal	1 English	4 7 ties	2 6	1 16-21	0 never	1 good	1 positive	1 own	2	2	2		2	0	0	4	4	0	0	0	1	1	1	1	0	1	0	0	0	1	0	0
6027	44	1 male	0 absent/no	0 White	2 some college/AA degree	1 divorced	0 unmarr/wid/div/sep	1 working	2 only English	1 English	4 7 ties	4 8	2 22-25	0 never	2 very good	1 positive	1 own	1	1	1	2	2	0	0	7	7	1	0	3	0	1	1	1	1	1	0	0	1	1	0	1
3055	23	1 male	0 absent/no	0 White	2 some college/AA degree	5 never married	0 unmarr/wid/div/sep	1 working	2 only English	1 English	3 6 ties	1 5	4 34-65	0 never	3 excellent	1 positive	1 own	0	2	0	7	7		7	7	7	0		0	0	0	1	0	1	1	0	1	0	1	0	0
6027	29	1 male	0 absent/no	0 White	3 BA or higher	3 married spouse present	1 married or cohabit	1 working	2 only English	1 English	4 7 ties	2 6	1 16-21	0 never	1 good	0 negative	1 own		2	1	0	1	0		4	7	1			1	0	1	1	0	1	0	0	1	1	0	0
3055	44	1 male	0 absent/no	0 White	2 some college/AA degree	3 married spouse present	1 married or cohabit	1 working	2 only English	1 English	3 6 ties	5 9-12	2 22-25	1 sometimes	2 very good	1 positive	1 own	2	2	1	1	7	1		4	4	2		0	1	1	1	1	1	1	1	0	1	1	0	0
3055	39	1 male	1 present/yes	5 other race	2 some college/AA degree	3 married spouse present	1 married or cohabit	1 working	0 both equal	1 English	0 1-3 ties (no zeroes this time)	2 6	1 16-21	2 often/always	0 fair/poor	1 positive	0 rent/other/dk	5	0	2	0	3	0	2	4	4	0	0	0	1	1	0	1	0	1	0	1	0	1	0	0
6027	34	1 male	1 present/yes	0 White	2 some college/AA degree	3 married spouse present	1 married or cohabit	1 working	1 more English	1 English	3 6 ties	3 7	3 26-33	1 sometimes	2 very good	1 positive	1 own	0	1	2	3	2	0	0	7	7	0	0	7	1	0	1	1	1	1	0	0	0	1	0	1
25040	27	0 female	1 present/yes		0 0-11 yrs	3 married spouse present	1 married or cohabit	0 not working	-2 only Spanish	0 Spanish	0 1-3 ties (no zeroes this time)	1 5	1 16-21	0 never	3 excellent	0 negative	0 rent/other/dk	7	2	1	7	0		0	0	0	0			1	1	1	1	1	0	0	0	0	0	0	0
22053	31	0 female	1 present/yes		2 some college/AA degree	3 married spouse present	1 married or cohabit	0 not working	-1 more Spanish	0 Spanish	2 5 ties	3 7	1 16-21	0 never	1 good	0 negative	1 own	2	2	1	7	1	0	7	0	0	0	0	0	1	1	1	1	1	1	0	1	0	0	0	0
22040	80	0 female	1 present/yes	0 White	0 0-11 yrs	7 widowed	0 unmarr/wid/div/sep	0 not working	-2 only Spanish	0 Spanish	3 6 ties	1 5	3 26-33	0 never	0 fair/poor	0 negative	1 own	5	0	0		7	5	0	0	0	3	0	7	0	1	0	0	0	1	1	0	1	0	0	1
23039	30	0 female	1 present/yes	0 White	0 0-11 yrs	3 married spouse present	1 married or cohabit	0 not working	-2 only Spanish	0 Spanish	4 7 ties	1 5	1 16-21	0 never	3 excellent	1 positive	1 own	3	0	0	4	3	7	0	0	0	0	0	0	1	1	0	0	1	1	1	0	0	0	0	0
24016	57	1 male	1 present/yes	0 White	0 0-11 yrs	3 married spouse present	1 married or cohabit	1 working	-2 only Spanish	0 Spanish	2 5 ties	1 5	1 16-21	0 never	3 excellent	0 negative		1	0	0	2	0	0	0	7	7	2	0	0	1	1	0	0	1	0	0	0	1	1	0	0
32010	53	0 female	1 present/yes	0 White	0 0-11 yrs	3 married spouse present	1 married or cohabit	0 not working	-2 only Spanish	0 Spanish	4 7 ties	1 5	0 0-15	0 never	1 good	0 negative	1 own	5	0	0	2	2	0	0	0	0	2	0	0	1	1	0	0	1	1	0	0	1	0	0	0
32002	55	0 female	1 present/yes	0 White	0 0-11 yrs	3 married spouse present	1 married or cohabit	1 working	-2 only Spanish	1 English	4 7 ties	3 7	3 26-33	0 never	1 good	0 negative		2	1	0	3	3	0	0	7	7	3	0	0	1	1	1	0	1	1	0	0	1	1	0	0
32027	57	0 female			0 0-11 yrs	6 separated	0 unmarr/wid/div/sep	1 working	-2 only Spanish	0 Spanish	2 5 ties	0 0-4	3 26-33	1 sometimes	1 good	0 negative	0 rent/other/dk	3	0	0	0	2	0	0	7	7	0	7	0	0	1	0	0	0	1	0	0	0	1	1	0
23058	55	0 female	1 present/yes	0 White	2 some college/AA degree	3 married spouse present	1 married or cohabit	0 not working	-2 only Spanish	0 Spanish	3 6 ties	1 5	0 0-15	1 sometimes	1 good	1 positive	1 own	3	0	0		7	0	2	0	0	2	0	0	1	1	0	0	0	1	0	1	1	0	0	0
23003	21	0 female	1 present/yes	5 other race	3 BA or higher	5 never married	0 unmarr/wid/div/sep	0 not working	0 both equal	0 Spanish	4 7 ties	3 7	2 22-25	1 sometimes	2 very good	0 negative	1 own	0	2	0	5	2	2	7	0	0	2	0	2	0	0	1	0	1	1	1	1	1	0	0	1
24001	44	0 female	1 present/yes		1 HS dipl or GED	3 married spouse present	1 married or cohabit	1 working	-1 more Spanish	0 Spanish	5 8 ties	5 9-12	4 34-65	0 never	1 good	1 positive		3	0	0	6	7	7	7	7	7	1	7	7	1	1	0	0	1	1	1	1	1	1	1	1
32017	74	0 female	1 present/yes	0 White	0 0-11 yrs	3 married spouse present	1 married or cohabit	0 not working	-2 only Spanish	0 Spanish	2 5 ties	0 0-4	0 0-15	0 never	1 good	0 negative	1 own	7	0	0			0				0			1	1	0	0	0	0	0	0	0	0	0	0
22040	56	0 female	1 present/yes	0 White	2 some college/AA degree	3 married spouse present	1 married or cohabit	1 working	-2 only Spanish	0 Spanish	2 5 ties	2 6	2 22-25	1 sometimes	1 good	1 positive	0 rent/other/dk	3	1	0		4			6	6	1			1	1	1	0	0	1	0	0	1	1	0	0
32010	75	0 female	1 present/yes		1 HS dipl or GED	5 never married	0 unmarr/wid/div/sep	0 not working	-1 more Spanish	0 Spanish	4 7 ties	0 0-4	0 0-15	1 sometimes	1 good	0 negative	1 own	0	0	0	1	0	7	0	0	0	1	0	1	0	0	0	0	1	0	1	0	1	0	0	1
22053	60	1 male	1 present/yes			6 separated	0 unmarr/wid/div/sep	1 working	-2 only Spanish	0 Spanish	0 1-3 ties (no zeroes this time)	0 0-4	3 26-33	0 never	3 excellent	0 negative	1 own	7	2	0		7	0	0	7	7	0	0	0	0	1	1	0	0	1	0	0	0	1	0	0
24016	18	1 male	1 present/yes	7 no prefer race	2 some college/AA degree	5 never married	0 unmarr/wid/div/sep	1 working	0 both equal	1 English	4 7 ties	2 6	3 26-33	1 sometimes	2 very good	0 negative		0	2	0	1	2	3	7	7	7	0			0	0	1	0	1	1	1	1	0	1	0	0
32017	76	1 male	1 present/yes		0 0-11 yrs	3 married spouse present	1 married or cohabit	0 not working	-2 only Spanish	0 Spanish	3 6 ties	1 5	2 22-25	0 never	1 good	0 negative	1 own	7	0	0	0	1	7		0	0	0	0	7	1	1	0	0	0	1	1	0	0	0	0	1
23052	30	1 male	1 present/yes		0 0-11 yrs	3 married spouse present	1 married or cohabit	1 working	-2 only Spanish	0 Spanish	5 8 ties	1 5	2 22-25	0 never	2 very good	1 positive		7	0	2	0	1	0	0	7	7	0	0	0	1	1	0	1	0	1	0	0	0	1	0	0
24001	54	1 male	1 present/yes		1 HS dipl or GED	3 married spouse present	1 married or cohabit	1 working	-1 more Spanish	1 English	5 8 ties	5 9-12	4 34-65	0 never	1 good	1 positive		3	0	0	6	7	7		7	3	1	7	7	1	1	0	0	1	1	1	0	1	1	1	1
23052	26	0 female	1 present/yes		0 0-11 yrs	3 married spouse present	1 married or cohabit	0 not working	-2 only Spanish	0 Spanish	5 8 ties	3 7	1 16-21	0 never	2 very good	0 negative		1	2	2	7	4	3	0	0	0	0	0	0	1	1	1	1	1	1	1	0	0	0	0	0
23058	36	0 female	1 present/yes		1 HS dipl or GED			1 working	-2 only Spanish	0 Spanish	3 6 ties	1 5	0 0-15	0 never	1 good	1 positive	1 own		2	0		3	3	3	1	0	2				0	1	0	0	1	1	1	1	0	0	0
32006	50	0 female	1 present/yes	7 no prefer race	1 HS dipl or GED	6 separated	0 unmarr/wid/div/sep	1 working	-2 only Spanish	0 Spanish	1 4 ties	1 5	3 26-33	0 never	1 good	0 negative	0 rent/other/dk	3	0	0	3	3	0	0	7	7	0	0	4	0	1	0	0	1	1	0	0	0	1	0	1
23003	21	0 female	1 present/yes	7 no prefer race	2 some college/AA degree	5 never married	0 unmarr/wid/div/sep	1 working	0 both equal	0 Spanish	2 5 ties	5 9-12	4 34-65	1 sometimes	2 very good	0 negative	1 own	0	2	2	3	6	0	7	7	7	1	5	3	0	0	1	1	1	1	0	1	1	1	1	1
22018	40	0 female	1 present/yes	0 White	1 HS dipl or GED	3 married spouse present	1 married or cohabit	1 working	-2 only Spanish	0 Spanish	3 6 ties	2 6	3 26-33	1 sometimes	2 very good	0 negative	1 own	1	0	0	2	1	0	0	7	7	7	0	0	1	1	0	0	1	1	0	0	1	1	0	0
22018	20	0 female	1 present/yes	0 White	2 some college/AA degree	5 never married	0 unmarr/wid/div/sep	1 working	0 both equal	0 Spanish	4 7 ties	5 9-12	4 34-65	0 never	2 very good	1 positive	1 own	0	2	0	7	7	7	7	7	7	7	7	7	0	0	1	0	1	1	1	1	1	1	1	1
25023	42	1 male	1 present/yes	0 White	1 HS dipl or GED	3 married spouse present	1 married or cohabit	1 working	-1 more Spanish	1 English	3 6 ties	3 7	3 26-33	0 never	1 good	1 positive	1 own	4	1	2	4	2	0	0	7	7	0	0	0	1	1	1	1	1	1	0	0	0	1	0	0
25023	41	0 female	1 present/yes	0 White	2 some college/AA degree	3 married spouse present	1 married or cohabit	1 working	-1 more Spanish	1 English	4 7 ties	3 7	3 26-33	0 never	2 very good	1 positive	1 own	4	2	1	4	7	0	0	7	7	0	0	0	1	1	1	1	1	1	0	0	0	1	0	0
23054	19	0 female	1 present/yes	0 White	1 HS dipl or GED	5 never married	0 unmarr/wid/div/sep	1 working	1 more English	0 Spanish	3 6 ties	1 5	4 34-65	1 sometimes	2 very good	1 positive	1 own	0	2	0	7	7	0	0	7	7	7	0	0	0	0	1	0	1	1	0	0	1	1	0	0
23054	20	1 male	1 present/yes	0 White	2 some college/AA degree	5 never married	0 unmarr/wid/div/sep	1 working	0 both equal	0 Spanish	4 7 ties	1 5	4 34-65	1 sometimes	2 very good	1 positive	1 own	0	2	0	7	7	0	0	7	7	7	0	0	0	0	1	0	1	1	0	0	1	1	0	0
23054	51	0 female	1 present/yes	0 White	2 some college/AA degree	3 married spouse present	1 married or cohabit	1 working	1 more English	0 Spanish	5 8 ties	5 9-12	4 34-65	1 sometimes	2 very good	0 negative	1 own	2	2	2	7	7	7	0	7	7	7	0	0	1	1	1	1	1	1	1	0	1	1	0	0
22002	29	0 female	1 present/yes	7 no prefer race	2 some college/AA degree	3 married spouse present	1 married or cohabit	1 working	2 only English	1 English	0 1-3 ties (no zeroes this time)	5 9-12	3 26-33	0 never	3 excellent	1 positive	1 own	1	2	0	1	2	2	0	7	7	1	1	1	1	1	1	0	1	1	1	0	1	1	1	1
22002	28	0 female	1 present/yes	0 White	2 some college/AA degree	6 separated	0 unmarr/wid/div/sep	1 working	0 both equal	0 Spanish	0 1-3 ties (no zeroes this time)	1 5	2 22-25	1 sometimes	1 good	1 positive	0 rent/other/dk	1	1	0		2	0	7	7	7	0	0	0	0	1	1	0	0	1	0	1	0	1	0	0
22061	48	0 female	1 present/yes	0 White	1 HS dipl or GED	6 separated	0 unmarr/wid/div/sep	1 working	0 both equal	0 Spanish	2 5 ties	0 0-4	1 16-21	0 never	2 very good	0 negative	0 rent/other/dk	1	1	0					7	7	0	2	0	0	1	1	0	0	0	0	0	0	1	1	0
24063	41	0 female	1 present/yes	0 White	1 HS dipl or GED	3 married spouse present	1 married or cohabit	1 working	-2 only Spanish	0 Spanish	2 5 ties	3 7	3 26-33	0 never	2 very good	0 negative	1 own	2	2	1	7	7			6	6	0			1	1	1	1	1	1	0	0	0	1	0	0
25009	51	0 female	1 present/yes	0 White	1 HS dipl or GED	3 married spouse present	1 married or cohabit	1 working	-1 more Spanish	0 Spanish	5 8 ties	0 0-4	1 16-21	0 never	1 good	0 negative	1 own	2	0	0	3	0			7	7	0			1	1	0	0	1	0	0	0	0	1	0	0
25009	44	0 female	1 present/yes	0 White	1 HS dipl or GED	3 married spouse present	1 married or cohabit	1 working	-1 more Spanish	0 Spanish	4 7 ties	3 7	3 26-33	0 never	1 good	0 negative	1 own	3	2	1	7	4			7	7	0			1	1	1	1	1	1	0	0	0	1	0	0
25009	38	1 male	1 present/yes	0 White	3 BA or higher	3 married spouse present	1 married or cohabit	1 working	-2 only Spanish	0 Spanish	0 1-3 ties (no zeroes this time)	3 7	3 26-33	1 sometimes	1 good	1 positive	1 own	3	1	2	7	0		0	7	7	1		0	1	1	1	1	1	0	0	0	1	1	0	0
32020	65	0 female	1 present/yes	0 White	0 0-11 yrs	3 married spouse present	1 married or cohabit	0 not working	-2 only Spanish	0 Spanish	5 8 ties	4 8	3 26-33	0 never	2 very good	0 negative	1 own	3	0	0	3	4	5				2	4	7	1	1	0	0	1	1	1	0	1	0	1	1
25009	21	0 female	1 present/yes	0 White	2 some college/AA degree	5 never married	0 unmarr/wid/div/sep	1 working	-1 more Spanish	0 Spanish	2 5 ties	2 6	4 34-65	1 sometimes	2 very good	0 negative	1 own	0	2	0	7	3	0	7	7	7	1			0	0	1	0	1	1	0	1	1	1	0	0
24063	50	1 male	1 present/yes	0 White	2 some college/AA degree	3 married spouse present	1 married or cohabit	1 working	-1 more Spanish	0 Spanish	3 6 ties	3 7	3 26-33	0 never	3 excellent	0 negative	1 own	2	1	2	7	5	0		7	7	0		0	1	1	1	1	1	1	0	0	0	1	0	0
32020	64	1 male	1 present/yes	0 White	0 0-11 yrs	3 married spouse present	1 married or cohabit	1 working	-2 only Spanish	0 Spanish	4 7 ties	4 8	4 34-65	0 never	1 good	0 negative	1 own	3	0	0	3	4	4		7	7	1		7	1	1	0	0	1	1	1	0	1	1	0	1
22019	24	0 female	1 present/yes	0 White	2 some college/AA degree	6 separated	0 unmarr/wid/div/sep	1 working	0 both equal	0 Spanish	2 5 ties	0 0-4	1 16-21	1 sometimes	0 fair/poor	0 negative	1 own		2	0	0	4	0	0	7	7	0	0	0	0	0	1	0	0	1	0	0	0	1	0	0
24035	31	1 male	1 present/yes	0 White	2 some college/AA degree	3 married spouse present	1 married or cohabit	1 working	0 both equal	0 Spanish	5 8 ties	5 9-12	4 34-65	0 never	2 very good	0 negative	1 own	2	2	1	7	7	0	0	7	7	4		7	1	1	1	1	1	1	0	0	1	1	0	1
23031	42	0 female	1 present/yes	0 White	2 some college/AA degree	3 married spouse present	1 married or cohabit	1 working	-2 only Spanish	0 Spanish	4 7 ties	4 8	4 34-65	0 never	2 very good	1 positive	1 own	3	1	2	7	5			7	7	1			1	1	1	1	1	1	0	0	1	1	0	0
23031	38	0 female	1 present/yes	0 White	2 some college/AA degree	3 married spouse present	1 married or cohabit	1 working	-2 only Spanish	0 Spanish	5 8 ties	2 6	2 22-25	1 sometimes	1 good	0 negative	0 rent/other/dk	1	2	2		3			7	7	0		0	1	1	1	1	0	1	0	0	0	1	0	0
24021	53	1 male	1 present/yes	0 White	1 HS dipl or GED	3 married spouse present	1 married or cohabit	1 working	-1 more Spanish	0 Spanish	2 5 ties	1 5	1 16-21	0 never	2 very good	1 positive	1 own	2	1	0	2				7	7	0			1	1	1	0	1	0	0	0	0	1	0	0
24021	28	1 male	1 present/yes	0 White	2 some college/AA degree	5 never married	0 unmarr/wid/div/sep	1 working	-1 more Spanish	0 Spanish	3 6 ties	0 0-4	2 22-25	0 never	3 excellent	1 positive	1 own		2	0	5	4	0	0	7	7	0	0	0	0	0	1	0	1	1	0	0	0	1	0	0
24035	31	0 female	1 present/yes	0 White	3 BA or higher	3 married spouse present	1 married or cohabit	1 working	0 both equal	0 Spanish	5 8 ties	5 9-12	4 34-65	0 never	3 excellent	0 negative	1 own	2	1	2	7	1	1	7	7	7	1	0	7	1	1	1	1	1	1	1	1	1	1	0	1
23031	27	0 female	1 present/yes	0 White	2 some college/AA degree	5 never married	0 unmarr/wid/div/sep	1 working	1 more English	0 Spanish	1 4 ties	0 0-4	1 16-21	0 never	2 very good	0 negative	1 own	0	2	0	0	3			7	7	0			0	0	1	0	0	1	0	0	0	1	0	0
32038	29	0 female	1 present/yes	6 multi race	3 BA or higher	3 married spouse present	1 married or cohabit	1 working	2 only English	1 English	4 7 ties	4 8	3 26-33	0 never	1 good	0 negative	1 own	1	1	1	4	4	0	0	7	7	0	0	6	1	1	1	1	1	1	0	0	0	1	0	1
32051	22	1 male	0 absent/no	0 White	1 HS dipl or GED	3 married spouse present	1 married or cohabit	1 working	2 only English	1 English	2 5 ties	2 6	3 26-33	0 never	3 excellent	1 positive	0 rent/other/dk	0	2	1	3	5			7	7	0			1	0	1	1	1	1	0	0	0	1	0	0
32038	28	1 male	0 absent/no		3 BA or higher	3 married spouse present	1 married or cohabit	1 working	2 only English	1 English	4 7 ties	3 7	2 22-25	0 never	3 excellent	0 negative	1 own	1	1	0	1	1			5	5	0		7	1	1	1	0	1	1	0	0	0	1	0	1
33006	51	0 female	1 present/yes	0 White	2 some college/AA degree	3 married spouse present	1 married or cohabit	1 working	0 both equal	1 English	3 6 ties	5 9-12	3 26-33	1 sometimes	1 good	1 positive	1 own	2	1	0	4	3	5	0	7	3	1	2	0	1	1	1	0	1	1	1	0	1	1	1	0
33005	41	0 female	1 present/yes	7 no prefer race	2 some college/AA degree	5 never married	0 unmarr/wid/div/sep	1 working	1 more English	1 English	1 4 ties	3 7	2 22-25	0 never	1 good	1 positive	0 rent/other/dk	3	1	0	1	2		1	7	7	1			0	1	1	0	1	1	0	1	1	1	0	0
33006	36	1 male	1 present/yes	7 no prefer race	3 BA or higher	3 married spouse present	1 married or cohabit	1 working	1 more English	1 English	0 1-3 ties (no zeroes this time)	0 0-4	1 16-21	0 never	2 very good	1 positive	0 rent/other/dk	1	0	2	0	0	0	0	7	7	0	0	0	1	1	0	1	0	0	0	0	0	1	0	0
33006	36	0 female	1 present/yes	0 White	3 BA or higher	3 married spouse present	1 married or cohabit	1 working	1 more English	1 English	4 7 ties	5 9-12	4 34-65	0 never	1 good	1 positive	0 rent/other/dk	1	2	0	3	3	2	7	3	0	1	7	7	1	1	1	0	1	1	1	1	1	0	1	1
32051	20	1 male	1 present/yes	0 White	1 HS dipl or GED	5 never married	0 unmarr/wid/div/sep	1 working	0 both equal	1 English	1 4 ties	1 5	1 16-21	0 never	2 very good	0 negative	0 rent/other/dk		1	0	1	1			7	4	2			0	0	1	0	1	1	0	0	1	1	0	0
32009	70	0 female	1 present/yes	0 White	0 0-11 yrs	7 widowed	0 unmarr/wid/div/sep	1 working	-2 only Spanish	0 Spanish	4 7 ties	3 7	4 34-65	0 never	1 good	0 negative	1 own	6	0	0	1	6	5		7	7	3		7	0	1	0	0	1	1	1	0	1	1	0	1
22060	75	1 male	1 present/yes	0 White	0 0-11 yrs	3 married spouse present	1 married or cohabit	0 not working	-2 only Spanish	0 Spanish	3 6 ties	0 0-4	0 0-15	1 sometimes	0 fair/poor	1 positive	0 rent/other/dk	1	0	0							0		7	1	1	0	0	0	0	0	0	0	0	0	1
32009	68	0 female	1 present/yes	0 White	0 0-11 yrs	1 divorced	0 unmarr/wid/div/sep	0 not working	-2 only Spanish	0 Spanish	3 6 ties	1 5	1 16-21	1 sometimes	0 fair/poor	1 positive	0 rent/other/dk	0	1	0	5	3					1		7	0	0	1	0	1	1	0	0	1	0	0	1
32014	78	0 female	1 present/yes	0 White	0 0-11 yrs	3 married spouse present	1 married or cohabit	0 not working	-2 only Spanish	0 Spanish	0 1-3 ties (no zeroes this time)	2 6	2 22-25	0 never	0 fair/poor	0 negative	0 rent/other/dk	2	0	0	3	7	2		0	0	0		7	1	1	0	0	1	1	1	0	0	0	0	1
32013	78	0 female	1 present/yes	0 White	0 0-11 yrs	5 never married	0 unmarr/wid/div/sep	0 not working	-2 only Spanish	0 Spanish	0 1-3 ties (no zeroes this time)	1 5	0 0-15	0 never	1 good	1 positive	0 rent/other/dk	1	0	0	2	1	0	0	0	0	1	0	7	0	1	0	0	1	1	0	0	1	0	0	1
32014	69	0 female	1 present/yes	0 White	0 0-11 yrs	1 divorced	0 unmarr/wid/div/sep	0 not working	-2 only Spanish	0 Spanish	2 5 ties	1 5	1 16-21	0 never	0 fair/poor	0 negative	0 rent/other/dk	3	0	0	1	7	0	0	0	0	1		7	0	1	0	0	1	1	0	0	1	0	0	1
32007	76	0 female	1 present/yes	0 White	2 some college/AA degree	7 widowed	0 unmarr/wid/div/sep	0 not working	0 both equal	0 Spanish	4 7 ties	3 7	4 34-65	1 sometimes	2 very good	0 negative	1 own	4	0	0	7	5	7				6	7	7	0	1	0	0	1	1	1	0	1	0	1	1
32019	72	0 female	1 present/yes	0 White	0 0-11 yrs	1 divorced	0 unmarr/wid/div/sep	0 not working	-2 only Spanish	0 Spanish	2 5 ties	0 0-4	0 0-15	1 sometimes	0 fair/poor	1 positive	0 rent/other/dk	3	0	0		1					1		7	0	1	0	0	0	1	0	0	1	0	0	1
32015	42	0 female	1 present/yes	0 White	1 HS dipl or GED	6 separated	0 unmarr/wid/div/sep	0 not working	-2 only Spanish	0 Spanish	2 5 ties	2 6	2 22-25	0 never	1 good	1 positive	1 own	1	1	0	4	3	0	0	0		0	7	7	0	1	1	0	1	1	0	0	0	0	1	1
32024	70	0 female	1 present/yes	0 White	0 0-11 yrs	6 separated	0 unmarr/wid/div/sep	0 not working	-2 only Spanish	0 Spanish	3 6 ties	2 6	0 0-15	0 never	1 good	0 negative	1 own	1	0	0	1	2	3	0	0	0	1		7	0	1	0	0	1	1	1	0	1	0	0	1
32024	73	0 female	1 present/yes	0 White	0 0-11 yrs	3 married spouse present	1 married or cohabit	0 not working	-2 only Spanish	0 Spanish	1 4 ties	1 5	0 0-15	0 never	0 fair/poor	1 positive	1 own	2	0	0	2	3		0			1			1	1	0	0	1	1	0	0	1	0	0	0
32019	76	0 female	1 present/yes	0 White	0 0-11 yrs	5 never married	0 unmarr/wid/div/sep	0 not working	-2 only Spanish	0 Spanish	3 6 ties	0 0-4	1 16-21	0 never	0 fair/poor	1 positive	1 own	3	0	0		1	7				0		7	0	1	0	0	0	1	1	0	0	0	0	1
32013	58	0 female	1 present/yes	0 White	0 0-11 yrs	3 married spouse present	1 married or cohabit	0 not working	-2 only Spanish	0 Spanish	3 6 ties	2 6	1 16-21	0 never	3 excellent	1 positive	1 own	5	0	0	0	1	7	0	0	0	2		4	1	1	0	0	0	1	1	0	1	0	0	1
22060	66	0 female	1 present/yes	0 White	0 0-11 yrs	1 divorced	0 unmarr/wid/div/sep	0 not working	-2 only Spanish	0 Spanish	2 5 ties	1 5	1 16-21	0 never	1 good	0 negative	1 own	2	0	0	1		7				1		7	0	1	0	0	1	0	1	0	1	0	0	1
32025	85	0 female	1 present/yes	0 White	0 0-11 yrs	3 married spouse present	1 married or cohabit	0 not working	-2 only Spanish	0 Spanish	2 5 ties	0 0-4	1 16-21	0 never	2 very good	1 positive	1 own	7	0	0	1	0	0	0	0	0	0	0	7	1	1	0	0	1	0	0	0	0	0	0	1
32015	73	0 female	1 present/yes	0 White	0 0-11 yrs	7 widowed	0 unmarr/wid/div/sep	0 not working	-2 only Spanish	0 Spanish	0 1-3 ties (no zeroes this time)	0 0-4	0 0-15	0 never	0 fair/poor	0 negative	1 own	4	0	0	2	0	0		0	0	0		7	0	1	0	0	1	0	0	0	0	0	0	1
32007	55	0 female	1 present/yes	0 White	0 0-11 yrs	3 married spouse present	1 married or cohabit	0 not working	-2 only Spanish	0 Spanish	4 7 ties	2 6	1 16-21	0 never	0 fair/poor	0 negative	0 rent/other/dk	2	0	0	7	2					1		7	1	1	0	0	1	1	0	0	1	0	0	1
32025	93	1 male	1 present/yes	0 White	0 0-11 yrs	3 married spouse present	1 married or cohabit	0 not working	-2 only Spanish	0 Spanish	2 5 ties	0 0-4	1 16-21	0 never	1 good	1 positive	1 own	7	0	0	0	0	2	0	0	0	0	0	7	1	1	0	0	0	0	1	0	0	0	0	1
22008	28	1 male	1 present/yes	0 White	2 some college/AA degree	3 married spouse present	1 married or cohabit	1 working	0 both equal	0 Spanish	5 8 ties	2 6	2 22-25	0 never	3 excellent	1 positive	1 own	1	0	2	7	3	0	0	0	6	0	0	4	1	1	0	1	1	1	0	0	0	0	0	1
24018	31	1 male	1 present/yes	0 White	2 some college/AA degree	3 married spouse present	1 married or cohabit	1 working	0 both equal	0 Spanish	5 8 ties	5 9-12	4 34-65	0 never	2 very good	1 positive	1 own	2	2	2	7	7	7	7	7	7	4	0	0	1	1	1	1	1	1	1	1	1	1	0	0
22008	27	0 female	1 present/yes	0 White	1 HS dipl or GED			1 working	0 both equal	0 Spanish	3 6 ties	1 5	2 22-25	2 often/always	2 very good	0 negative	1 own	1	0	0	3	3	0		7	7	2				1	0	0	1	1	0	0	1	1	0	0
24018	31	0 female	1 present/yes	0 White	2 some college/AA degree	3 married spouse present	1 married or cohabit	1 working	0 both equal	0 Spanish	5 8 ties	5 9-12	4 34-65	0 never	2 very good	1 positive	1 own	2	2	2	5	3	3	1	7	6	1	2	1	1	1	1	1	1	1	1	1	1	1	1	1
32022	35	0 female	1 present/yes	0 White	1 HS dipl or GED	3 married spouse present	1 married or cohabit	0 not working	0 both equal	0 Spanish	5 8 ties	1 5	0 0-15	0 never	2 very good	0 negative	1 own	0	2	1	0	2	0	5	0	0	0	0	0	1	0	1	1	0	1	0	1	0	0	0	0
32022	62	0 female	1 present/yes	0 White	1 HS dipl or GED	1 divorced	0 unmarr/wid/div/sep	1 working	-2 only Spanish	0 Spanish	0 1-3 ties (no zeroes this time)	0 0-4	0 0-15	0 never	3 excellent	0 negative	1 own	2	0	0	0	1	0	0	7	1	0	0		0	1	0	0	0	1	0	0	0	1	0	0
23036	24	0 female	1 present/yes	0 White	2 some college/AA degree	3 married spouse present	1 married or cohabit	1 working	-1 more Spanish	0 Spanish	1 4 ties	2 6	3 26-33	0 never	1 good	0 negative	1 own	1	2	1		7	0		7	7	0		0	1	1	1	1	0	1	0	0	0	1	0	0
32003	23	0 female	1 present/yes	0 White	3 BA or higher	6 separated	0 unmarr/wid/div/sep	1 working	-1 more Spanish	0 Spanish	3 6 ties	2 6	0 0-15	1 sometimes	2 very good	1 positive	1 own	1	2	0	0	1	1	0	7	1	2	0		0	1	1	0	0	1	1	0	1	1	0	0
23036	26	0 female	1 present/yes	0 White	2 some college/AA degree	3 married spouse present	1 married or cohabit	1 working	-1 more Spanish	0 Spanish	5 8 ties	4 8	4 34-65	1 sometimes	0 fair/poor	1 positive	0 rent/other/dk	0	1	1	2	2	7	0	7	6	0		7	1	0	1	1	1	1	1	0	0	1	0	1
23036	24	0 female	1 present/yes	0 White	2 some college/AA degree	5 never married	0 unmarr/wid/div/sep	1 working	-1 more Spanish	0 Spanish	2 5 ties	1 5	4 34-65	2 often/always	0 fair/poor	0 negative	1 own		2	0	7	7	0	0	7	7	0	0	7	0	0	1	0	1	1	0	0	0	1	0	1
32003	27	0 female	1 present/yes	0 White	2 some college/AA degree	3 married spouse present	1 married or cohabit	1 working	-1 more Spanish	0 Spanish	5 8 ties	1 5	1 16-21	0 never	2 very good	1 positive	1 own	0	2	0	0	2	0	0	7	7	1	0	0	1	0	1	0	0	1	0	0	1	1	0	0
32004	64	0 female	1 present/yes	0 White	0 0-11 yrs	6 separated	0 unmarr/wid/div/sep	1 working	-2 only Spanish	0 Spanish	2 5 ties	0 0-4	0 0-15	1 sometimes	2 very good	1 positive	1 own	4	0	0	0	1	0	0	1	1	1	0	0	0	1	0	0	0	1	0	0	1	1	0	0
32004	31	1 male	1 present/yes	0 White	1 HS dipl or GED	5 never married	0 unmarr/wid/div/sep	0 not working	-1 more Spanish	0 Spanish	2 5 ties	0 0-4	0 0-15	1 sometimes	1 good	1 positive	1 own	0	2	0	0	1	0	0	0	0	0	0	0	0	0	1	0	0	1	0	0	0	0	0	0
32023	65	0 female	1 present/yes	0 White	0 0-11 yrs	3 married spouse present	1 married or cohabit	0 not working	-2 only Spanish	0 Spanish	3 6 ties	2 6	1 16-21	1 sometimes	1 good	1 positive	1 own	4	1	0	7	4					2			1	1	1	0	1	1	0	0	1	0	0	0
32023	70	1 male	1 present/yes	0 White	0 0-11 yrs	3 married spouse present	1 married or cohabit	0 not working	-2 only Spanish	0 Spanish	3 6 ties	0 0-4	0 0-15	1 sometimes	0 fair/poor	1 positive	1 own	4	0	0		3					2			1	1	0	0	0	1	0	0	1	0	0	0
22006	19	1 male	1 present/yes	0 White	1 HS dipl or GED	5 never married	0 unmarr/wid/div/sep	0 not working	-1 more Spanish	0 Spanish	1 4 ties	0 0-4	0 0-15	0 never	1 good	1 positive	1 own		2	0	4	1					1			0	0	1	0	1	1	0	0	1	0	0	0
22013	49	0 female	1 present/yes	0 White	0 0-11 yrs	6 separated	0 unmarr/wid/div/sep	1 working	-2 only Spanish	0 Spanish	3 6 ties	2 6	3 26-33	2 often/always	0 fair/poor	0 negative	1 own	3	1	0	1	5	7		7	7	0			0	1	1	0	1	1	1	0	0	1	0	0
32001	31	1 male	1 present/yes	0 White	0 0-11 yrs	3 married spouse present	1 married or cohabit	1 working	-2 only Spanish	0 Spanish	3 6 ties	3 7	3 26-33	0 never	1 good	1 positive	1 own	0	2	2	5	3			6	6	1			1	0	1	1	1	1	0	0	1	1	0	0
24003	29	0 female	1 present/yes	0 White	1 HS dipl or GED	3 married spouse present	1 married or cohabit	1 working	0 both equal	0 Spanish	4 7 ties	5 9-12	4 34-65	1 sometimes	1 good	1 positive	0 rent/other/dk	3	2	2	7	4	3		7	7	1			1	1	1	1	1	1	1	0	1	1	0	0
22011	32	0 female	1 present/yes	0 White	1 HS dipl or GED	3 married spouse present	1 married or cohabit	1 working	-1 more Spanish	0 Spanish	2 5 ties	3 7	3 26-33	0 never	3 excellent	0 negative	0 rent/other/dk	4	2	2	7	2	0		7	7	0		0	1	1	1	1	1	1	0	0	0	1	0	0
22011	24	1 male	1 present/yes	0 White	2 some college/AA degree	5 never married	0 unmarr/wid/div/sep	1 working	0 both equal	0 Spanish	4 7 ties	3 7	4 34-65	1 sometimes	2 very good	0 negative	0 rent/other/dk	0	2	0	7	5	7		7	7	1		7	0	0	1	0	1	1	1	0	1	1	0	1
32026	50	0 female	1 present/yes	0 White	0 0-11 yrs	3 married spouse present	1 married or cohabit	1 working	-1 more Spanish	0 Spanish	5 8 ties	4 8	2 22-25	0 never	3 excellent	1 positive	0 rent/other/dk	2	1	0	2	1	2		7	7	1			1	1	1	0	1	1	1	0	1	1	0	0
22025	36	0 female	1 present/yes	0 White	3 BA or higher	3 married spouse present	1 married or cohabit	1 working	-2 only Spanish	0 Spanish	4 7 ties	0 0-4	1 16-21	1 sometimes	1 good	1 positive	0 rent/other/dk	3	0	0			0		7	7	0	0	0	1	1	0	0	0	0	0	0	0	1	0	0
22020	56	0 female	1 present/yes	0 White	0 0-11 yrs	3 married spouse present	1 married or cohabit	0 not working	-2 only Spanish	0 Spanish	4 7 ties	4 8	1 16-21	0 never	0 fair/poor	0 negative	0 rent/other/dk	2	1	1	7	1	7				1			1	1	1	1	1	1	1	0	1	0	0	0
32026	51	0 female	1 present/yes	0 White	0 0-11 yrs	3 married spouse present	1 married or cohabit	1 working	0 both equal	0 Spanish	5 8 ties	3 7	3 26-33	1 sometimes	1 good	0 negative	1 own	5	2	2	4	1			7	7				1	1	1	1	1	1	0	0	0	1	0	0
22020	50	0 female	1 present/yes	0 White	0 0-11 yrs	3 married spouse present	1 married or cohabit	0 not working	-2 only Spanish	0 Spanish	4 7 ties	4 8	2 22-25	0 never	1 good	0 negative	0 rent/other/dk	5	2	1	7	1	7				1			1	1	1	1	1	1	1	0	1	0	0	0
32008	44	0 female	1 present/yes	0 White	0 0-11 yrs	3 married spouse present	1 married or cohabit	1 working	-2 only Spanish	0 Spanish	3 6 ties	1 5	1 16-21	0 never	1 good	0 negative	1 own	1	0	2		1	0	0	7	7	0	0	0	1	1	0	1	0	1	0	0	0	1	0	0
32016	49	0 female	1 present/yes	0 White	1 HS dipl or GED	3 married spouse present	1 married or cohabit	0 not working	-2 only Spanish	0 Spanish	4 7 ties	4 8	3 26-33	0 never	0 fair/poor	0 negative	1 own	5	1	0	7	1	7	0	0		2	0	4	1	1	1	0	1	1	1	0	1	0	0	1
22013	28	0 female	1 present/yes	0 White	2 some college/AA degree	3 married spouse present	1 married or cohabit	1 working	0 both equal	0 Spanish	4 7 ties	3 7	3 26-33	0 never	2 very good	1 positive	1 own	0	2	2	4	4	0	0	7	7	1	0	0	1	0	1	1	1	1	0	0	1	1	0	0
32008	45	1 male		0 White	2 some college/AA degree	6 separated	0 unmarr/wid/div/sep	1 working	-2 only Spanish	0 Spanish	0 1-3 ties (no zeroes this time)	1 5	2 22-25	0 never	1 good	0 negative	0 rent/other/dk	1	2	0	0	5			7	7	1			0	1	1	0	0	1	0	0	1	1	0	0
23021	22	0 female	1 present/yes	0 White	1 HS dipl or GED	1 divorced	0 unmarr/wid/div/sep	1 working	0 both equal	0 Spanish	0 1-3 ties (no zeroes this time)	0 0-4	1 16-21	1 sometimes	1 good	1 positive	0 rent/other/dk	1	1	0	0	0	0	0	7	7	0	0	0	0	1	1	0	0	0	0	0	0	1	0	0
22021	31	0 female	1 present/yes	0 White	0 0-11 yrs	3 married spouse present	1 married or cohabit	0 not working	-2 only Spanish	0 Spanish	2 5 ties	0 0-4	0 0-15	0 never	1 good	0 negative	1 own	2	2	2	0	0					0			1	1	1	1	0	0	0	0	0	0	0	0
23021	20	0 female	1 present/yes	0 White	1 HS dipl or GED	3 married spouse present	1 married or cohabit	1 working	-2 only Spanish	0 Spanish	3 6 ties	1 5	1 16-21	0 never	2 very good	0 negative	1 own	0	2	1		2			7	7	0			1	0	1	1	0	1	0	0	0	1	0	0
23021	24	0 female	1 present/yes	0 White	2 some college/AA degree	5 never married	0 unmarr/wid/div/sep	1 working	0 both equal	0 Spanish	3 6 ties	1 5	2 22-25	0 never	3 excellent	1 positive	1 own		2	0	2	3	0	0	7	7	0	0	3	0	0	1	0	1	1	0	0	0	1	0	1
32012	33	0 female	1 present/yes	0 White	1 HS dipl or GED	6 separated	0 unmarr/wid/div/sep	0 not working	-1 more Spanish	0 Spanish	3 6 ties	0 0-4	0 0-15	0 never	2 very good	1 positive	1 own	0	1	0	0	0	0	0	0	0	0	0	0	0	0	1	0	0	0	0	0	0	0	0	0
22006	59	0 female	0 absent/no		2 some college/AA degree	3 married spouse present	1 married or cohabit	0 not working	-2 only Spanish	0 Spanish	4 7 ties	1 5	0 0-15	1 sometimes	1 good	1 positive	1 own	3	0	0	1	5					2			1	1	0	0	1	1	0	0	1	0	0	0
32001	24	0 female	1 present/yes	0 White	1 HS dipl or GED	3 married spouse present	1 married or cohabit	0 not working	0 both equal	0 Spanish	4 7 ties	3 7	3 26-33	0 never	1 good	0 negative	1 own		2	0	7	1	7				2		7	1	0	1	0	1	1	1	0	1	0	0	1
33014	23	0 female	1 present/yes	0 White	2 some college/AA degree	3 married spouse present	1 married or cohabit	0 not working	1 more English	0 Spanish	2 5 ties	1 5	0 0-15	1 sometimes	3 excellent	1 positive	0 rent/other/dk		1	0	3			2			0	3		1	0	1	0	1	0	0	1	0	0	1	0
32044	28	0 female	1 present/yes	0 White	1 HS dipl or GED	3 married spouse present	1 married or cohabit	1 working	-2 only Spanish	1 English	5 8 ties	3 7	2 22-25	1 sometimes	1 good	1 positive	0 rent/other/dk	2	2	1	0	0		1	7	7	0	1	0	1	1	1	1	0	0	0	1	0	1	1	0
33001	42	0 female	1 present/yes	0 White	2 some college/AA degree	3 married spouse present	1 married or cohabit	1 working	-1 more Spanish	1 English	4 7 ties	3 7	3 26-33	0 never	1 good	1 positive	1 own	4	2	1	3	7	0	0	7	7	0	0	0	1	1	1	1	1	1	0	0	0	1	0	0
33001	40	0 female	1 present/yes	0 White	1 HS dipl or GED	6 separated	0 unmarr/wid/div/sep	1 working	0 both equal	0 Spanish	3 6 ties	0 0-4	3 26-33	0 never	2 very good	1 positive	1 own	0	2	0	7	7	0	0	7	7	0	0	0	0	0	1	0	1	1	0	0	0	1	0	0
32043	18	1 male	0 absent/no	0 White	1 HS dipl or GED	3 married spouse present	1 married or cohabit	0 not working	0 both equal	0 Spanish	4 7 ties	1 5	1 16-21	0 never	3 excellent	1 positive	1 own	0	2	0	7	7	0	0	0	0	2	0	0	1	0	1	0	1	1	0	0	1	0	0	0
32048	27	0 female	1 present/yes	0 White	1 HS dipl or GED	3 married spouse present	1 married or cohabit	1 working	-1 more Spanish	0 Spanish	5 8 ties	5 9-12	4 34-65	0 never	2 very good	1 positive	1 own	2	2	2	2	2	0	0	7	7	4	0	7	1	1	1	1	1	1	0	0	1	1	0	1
33014	39	0 female	1 present/yes	0 White	1 HS dipl or GED	6 separated	0 unmarr/wid/div/sep	1 working	0 both equal	0 Spanish	2 5 ties	2 6	1 16-21	1 sometimes	1 good	0 negative	1 own	2	1	0	7	1			7	2	1			0	1	1	0	1	1	0	0	1	1	0	0
33003	18	0 female	1 present/yes	0 White	1 HS dipl or GED	5 never married	0 unmarr/wid/div/sep	0 not working	0 both equal	0 Spanish	3 6 ties	0 0-4	0 0-15	0 never	2 very good	1 positive	1 own	0	2	0				7	0	0	0	0	0	0	0	1	0	0	0	0	1	0	0	0	0
32041	21	0 female	1 present/yes	0 White	2 some college/AA degree	3 married spouse present	1 married or cohabit	1 working	0 both equal	0 Spanish	4 7 ties	4 8	3 26-33	0 never	3 excellent	1 positive	1 own	4	2	0	7	1	0	2	7	7	1	0	0	1	1	1	0	1	1	0	1	1	1	0	0
34015	35	0 female	1 present/yes	0 White	3 BA or higher	3 married spouse present	1 married or cohabit	1 working	0 both equal	1 English	2 5 ties	3 7	2 22-25	0 never	1 good	1 positive	0 rent/other/dk	2	2	2	7	2			7	2	0			1	1	1	1	1	1	0	0	0	1	0	0
34015	40	0 female	1 present/yes	0 White	3 BA or higher	6 separated	0 unmarr/wid/div/sep	1 working	0 both equal	1 English	3 6 ties	0 0-4	3 26-33	0 never	1 good	1 positive	0 rent/other/dk	0	1	0			0	0	7	7	0	7	7	0	0	1	0	0	0	0	0	0	1	1	1
33001	31	0 female	1 present/yes	0 White	1 HS dipl or GED	3 married spouse present	1 married or cohabit	1 working	1 more English	0 Spanish	4 7 ties	3 7	3 26-33	0 never	1 good	0 negative	0 rent/other/dk	3	2	0	7	3	0	0	7	7	2	0	0	1	1	1	0	1	1	0	0	1	1	0	0
33003	22	0 female	1 present/yes	0 White	2 some college/AA degree	5 never married	0 unmarr/wid/div/sep	1 working	-1 more Spanish	0 Spanish	1 4 ties	0 0-4	3 26-33	0 never	1 good	0 negative	1 own	0	0	0	0	7	0	7	7	7	2	0	0	0	0	0	0	0	1	0	1	1	1	0	0
32041	33	1 male	1 present/yes	0 White	1 HS dipl or GED	3 married spouse present	1 married or cohabit	1 working	0 both equal	0 Spanish	4 7 ties	5 9-12	3 26-33	0 never	3 excellent	1 positive	1 own	4	2	1	7	1	0	0	7	7	1	1	0	1	1	1	1	1	1	0	0	1	1	1	0
32048	31	1 male	1 present/yes	0 White	2 some college/AA degree	3 married spouse present	1 married or cohabit	1 working	-1 more Spanish	0 Spanish	5 8 ties	5 9-12	4 34-65	0 never	3 excellent	1 positive	1 own	2	0	2	7	2	1	0	7	7	2	0	7	1	1	0	1	1	1	1	0	1	1	0	1
33008	20	1 male	1 present/yes		2 some college/AA degree	5 never married	0 unmarr/wid/div/sep	0 not working	0 both equal	1 English	3 6 ties	1 5	3 26-33	0 never	1 good	1 positive	0 rent/other/dk	0	2	0	7	7	0	7	0	0	0	0	7	0	0	1	0	1	1	0	1	0	0	0	1
34008	19	1 male		7 no prefer race	2 some college/AA degree	5 never married	0 unmarr/wid/div/sep	1 working	2 only English	1 English	2 5 ties	2 6	1 16-21	0 never	3 excellent	0 negative	0 rent/other/dk	0	2	2	1	4	0	3	4	4	0	0	0	0	0	1	1	1	1	0	1	0	1	0	0
34008	19	0 female	1 present/yes	5 other race	1 HS dipl or GED	5 never married	0 unmarr/wid/div/sep	1 working	1 more English	1 English	3 6 ties	2 6	0 0-15	0 never	0 fair/poor	0 negative	1 own	0	2	1	4	1	0	2	1	1	0	0	0	0	0	1	1	1	1	0	1	0	1	0	0
32039	61	0 female	0 absent/no	0 White	2 some college/AA degree	3 married spouse present	1 married or cohabit	0 not working	2 only English	1 English	3 6 ties	5 9-12	3 26-33	0 never	1 good	0 negative	1 own	1	2	1	7	4	2				6		7	1	1	1	1	1	1	1	0	1	0	0	1
34008	45	1 male	1 present/yes		1 HS dipl or GED	3 married spouse present	1 married or cohabit	1 working	1 more English	1 English	4 7 ties	3 7	4 34-65	1 sometimes	1 good	0 negative	1 own	1	2	0	5	4	7		7	7	0			1	1	1	0	1	1	1	0	0	1	0	0
32039	64	0 female	0 absent/no	0 White	2 some college/AA degree	3 married spouse present	1 married or cohabit	0 not working	2 only English	1 English	4 7 ties	2 6	1 16-21	1 sometimes	2 very good	0 negative	1 own	4	0	0	4	2	0	4	0	0	4	0	0	1	1	0	0	1	1	0	1	1	0	0	0
33008	45	1 male	1 present/yes	0 White	2 some college/AA degree	3 married spouse present	1 married or cohabit	1 working	0 both equal	1 English	4 7 ties	2 6	3 26-33	0 never	1 good	0 negative	1 own	2	1	0	0	5	0	0	7	7	0	0	7	1	1	1	0	0	1	0	0	0	1	0	1
33009	43	1 male	1 present/yes	7 no prefer race	1 HS dipl or GED	3 married spouse present	1 married or cohabit	1 working	1 more English	1 English	5 8 ties	5 9-12	4 34-65	0 never	1 good	1 positive	1 own	2	2	2	7	4	0	0	7	7	2	7	7	1	1	1	1	1	1	0	0	1	1	1	1
34008	41	0 female	1 present/yes		3 BA or higher	3 married spouse present	1 married or cohabit	1 working	1 more English	1 English	4 7 ties	3 7	0 0-15	1 sometimes	1 good	1 positive	1 own	2	0	1	4	2		0	2	2	1			1	1	0	1	1	1	0	0	1	1	0	0
33009	52	1 male	1 present/yes		0 0-11 yrs	3 married spouse present	1 married or cohabit	1 working	0 both equal	1 English	5 8 ties	5 9-12	4 34-65	0 never	1 good	1 positive	1 own	3	2	0	7	7	7	0	7	7	0	7	7	1	1	1	0	1	1	1	0	0	1	1	1
32005	20	1 male	1 present/yes	0 White	2 some college/AA degree	5 never married	0 unmarr/wid/div/sep	0 not working	1 more English	1 English	3 6 ties	0 0-4	1 16-21	2 often/always	2 very good	1 positive	0 rent/other/dk		2	0	3	5	0	7	0	0	0	0	0	0	0	1	0	1	1	0	1	0	0	0	0
22069	27	0 female	1 present/yes	6 multi race	3 BA or higher	3 married spouse present	1 married or cohabit	1 working	-1 more Spanish	1 English	4 7 ties	5 9-12	4 34-65	0 never	1 good	1 positive	0 rent/other/dk	2	2	1	2	4	0	7	7	7	0	5	0	1	1	1	1	1	1	0	1	0	1	1	0
22069	28	1 male	1 present/yes	5 other race	2 some college/AA degree	5 never married	0 unmarr/wid/div/sep	1 working	0 both equal	1 English	0 1-3 ties (no zeroes this time)	0 0-4	3 26-33	1 sometimes	2 very good	1 positive	1 own		2	0		5		7	7	7	0			0	0	1	0	0	1	0	1	0	1	0	0
32005	23	1 male	1 present/yes	0 White	2 some college/AA degree	5 never married	0 unmarr/wid/div/sep	1 working	0 both equal	1 English	4 7 ties	4 8	4 34-65	0 never	2 very good	1 positive	1 own	0	2	0	7	2	7	7	6	6	1		1	0	0	1	0	1	1	1	1	1	1	0	1
32053	26	1 male	1 present/yes	0 White	2 some college/AA degree	5 never married	0 unmarr/wid/div/sep	1 working	2 only English	1 English	3 6 ties	1 5	2 22-25	2 often/always	3 excellent	1 positive	1 own		2	0	2	2		0	7	7	2	0	0	0	0	1	0	1	1	0	0	1	1	0	0
32053	28	1 male	1 present/yes	0 White	3 BA or higher	5 never married	0 unmarr/wid/div/sep	1 working	2 only English	1 English	3 6 ties	1 5	3 26-33	0 never	1 good	0 negative	1 own	6	2	0	2	0	0		7	7	2			0	1	1	0	1	0	0	0	1	1	0	0
24036	64	1 male	1 present/yes	7 no prefer race	0 0-11 yrs	3 married spouse present	1 married or cohabit	1 working	-1 more Spanish	1 English	4 7 ties	2 6	2 22-25	0 never	2 very good	1 positive	1 own	2	0	0	4	4	0	0	7	4	1	0	0	1	1	0	0	1	1	0	0	1	1	0	0
24036	66	0 female	1 present/yes		2 some college/AA degree	3 married spouse present	1 married or cohabit	1 working	0 both equal	1 English	4 7 ties	1 5	2 22-25	1 sometimes	0 fair/poor	1 positive	1 own	2	0	0	7	0			7	7	1			1	1	0	0	1	0	0	0	1	1	0	0
24036	45	1 male	1 present/yes	5 other race	2 some college/AA degree	1 divorced	0 unmarr/wid/div/sep	1 working	1 more English	1 English	3 6 ties	2 6	2 22-25	1 sometimes	3 excellent	0 negative	1 own	3	2	0	2	3	0	0	7	4	2		0	0	1	1	0	1	1	0	0	1	1	0	0
